# Supplementary material for: 3-Methyl-2-(4-methyl­phen­oxy)benzoic acid
Source: IUCrdata. 2023 Jul 14;8(Pt 7):x230600. doi: 10.1107/S2414314623006004 (PMC10626605; doi:10.1107/S2414314623006004)
Supplement: Supplementary file 1 [file x-08-x230600-sup1.cif]

##############################################################################
#                                                                            #
# This CIF contains the data for a data article accepted for                 #
# publication in IUCrData. It conforms to the requirements of                #
# Notes for Authors for IUCrData, and has been                               #
# peer reviewed under the auspices of IUCrData.                              #
#                                                                            #
# Full details of the Crystallographic Information File format               #
# are given in the paper "The Crystallographic Information File (CIF):       #
# a New Standard Archive File for Crystallography" by S. R. Hall, F. H.      #
# Allen and I. D. Brown [Acta Cryst. (1991), A47, 655-685].                  #
#                                                                            #
# The current version of the core CIF dictionary is obtainable from          #
# ftp://ftp.iucr.org/pub/cif_core.dic.                                       #
#                                                                            #
# Software is freely available for graphical display of the structure(s)     #
# in this CIF. For information consult the CIF software page                 #
# http://www.iucr.org/resources/cif/software.                                #
#                                                                            #
# This file may be used for bona fide research purposes within the           #
# scientific community so long as proper attribution is given to the data    # 
# article from which it was obtained.                                        #
#                                                                            #
##############################################################################
data_I
_audit_creation_method     'SHELXL-2018/3'
_journal_date_recd_electronic     2023-05-12
_journal_date_accepted     2023-07-07
_journal_name_full     'IUCrData'
_journal_year     2023
_journal_volume     8
_journal_issue      7
_journal_page_first     0
_journal_page_last     0
_journal_paper_category     HO
_journal_paper_doi     10.1107/S2414314623006004
_journal_coeditor_code     HB4431
_publ_contact_author_name     'Dr Sihui Long'
_publ_contact_author_address
;
School of Chemical Engineering and Pharmacy
Wuhan Institute of Technology
Wuhan, Hubei 430205
China
;
_publ_contact_author_email     'sihuilong@wit.edu.cn'
_publ_contact_author_fax     ?
_publ_contact_author_phone     '86-177-6250-2329'
_publ_section_title
;
3-Methyl-2-(4-methylphenoxy)benzoic acid
;
_publ_section_title_footnote     .
loop_
    _publ_author_name
    _publ_author_address
    'Lu, Kangkang'
;
School of Chemical Engineering and Pharmacy
Wuhan Institute of Technology
Wuhan, Hubei 430205
China
;
    'Long, Sihui'
;
School of Chemical Engineering and Pharmacy
Wuhan Institute of Technology
Wuhan, Hubei 430205
China
;
_publ_section_synopsis
;
The title compound features carboxylic acid inversion dimers in its extended
structure.
;
_chemical_name_systematic
;
3-Methyl-2-(4-methylphenoxy)benzoic acid
;
_chemical_name_common     ?
_chemical_formula_moiety     'C15 H14 O3'
_chemical_formula_sum     'C15 H14 O3'
_chemical_formula_iupac     'C15 H14 O3'
_chemical_formula_weight     242.26
_chemical_melting_point     ?
_space_group_crystal_system     monoclinic
_space_group_name_H-M_alt     'P 1 21/c 1'
_space_group_name_Hall     '-P 2ybc'
loop_
    _space_group_symop_operation_xyz
    'x, y, z'
    '-x, y+1/2, -z+1/2'
    '-x, -y, -z'
    'x, -y-1/2, z-1/2'
_cell_length_a     8.95081(17)
_cell_length_b     6.54110(15)
_cell_length_c     21.9729(4)
_cell_angle_alpha     90
_cell_angle_beta     91.2391(18)
_cell_angle_gamma     90
_cell_volume     1286.17(5)
_cell_formula_units_Z     4
_cell_measurement_reflns_used     5741
_cell_measurement_theta_min     4.0090
_cell_measurement_theta_max     76.8530
_cell_measurement_temperature     293(2)
_exptl_crystal_description     block
_exptl_crystal_colour     'colourless'
_exptl_crystal_size_max     0.11
_exptl_crystal_size_mid     0.09
_exptl_crystal_size_min     0.07
_exptl_crystal_density_diffrn     1.251
_exptl_crystal_density_meas     ?
_exptl_crystal_density_method     ?
_exptl_crystal_F_000     512
_exptl_absorpt_coefficient_mu     0.706
_exptl_absorpt_correction_type     multi-scan
_exptl_absorpt_process_details
;
(CrysalisPro; Rigaku OD, 2021)
;
_exptl_absorpt_correction_T_min     0.85596
_exptl_absorpt_correction_T_max     1.00000
_diffrn_ambient_temperature     293(2)
_diffrn_source     'Rotating-anode X-ray tube'
_diffrn_radiation_type     'Cu K\a'
_diffrn_radiation_wavelength     1.54184
_diffrn_radiation_monochromator     mirror
_diffrn_measurement_device_type
                       'Rigaku Oxford Diffraction, Synergy Custom system, HyPix'
_diffrn_measurement_device     'four-circle diffractometer'
_diffrn_measurement_method     '\w scans'
_diffrn_detector     'Hybrid Pixel Array Detector'
_diffrn_detector_area_resol_mean     10.0000
_diffrn_reflns_number     7830
_diffrn_reflns_av_R_equivalents     0.0234
_diffrn_reflns_av_unetI/netI     0.0235
_diffrn_reflns_theta_min     4.025
_diffrn_reflns_theta_max     77.557
_diffrn_reflns_theta_full     67.684
_diffrn_measured_fraction_theta_max     0.925
_diffrn_measured_fraction_theta_full     0.985
_diffrn_reflns_limit_h_min     -11
_diffrn_reflns_limit_h_max     11
_diffrn_reflns_limit_k_min     -8
_diffrn_reflns_limit_k_max     8
_diffrn_reflns_limit_l_min     -27
_diffrn_reflns_limit_l_max     20
_diffrn_radiation_probe     x-ray
_refine_special_details
;
The C-bound H atoms were
placed geometrically (C---H = 0.93--0.96 \%A) and refined as riding atoms.
;
_reflns_number_total     2527
_reflns_number_gt     2197
_reflns_threshold_expression     'I > 2\s(I)'
_refine_ls_structure_factor_coef     Fsqd
_refine_ls_matrix_type     full
_refine_ls_R_factor_all     0.0464
_refine_ls_R_factor_gt     0.0421
_refine_ls_wR_factor_gt     0.1193
_refine_ls_wR_factor_ref     0.1235
_refine_ls_goodness_of_fit_ref     1.082
_refine_ls_restrained_S_all     1.083
_refine_ls_number_reflns     2527
_refine_ls_number_parameters     169
_refine_ls_number_restraints     1
_refine_ls_hydrogen_treatment     mixed
_refine_ls_weighting_scheme     calc
_refine_ls_weighting_details
              'w=1/[\s^2^(Fo^2^)+(0.0665P)^2^+0.1182P] where P=(Fo^2^+2Fc^2^)/3'
_atom_sites_solution_hydrogens     mixed
_atom_sites_solution_primary     dual
_atom_sites_solution_secondary     ?
_refine_ls_shift/su_max     0.001
_refine_ls_shift/su_mean     0.000
_refine_diff_density_max     0.166
_refine_diff_density_min     -0.167
_refine_ls_extinction_method     none
_refine_ls_extinction_coef     .
loop_
    _atom_type_symbol
    _atom_type_description
    _atom_type_scat_dispersion_real
    _atom_type_scat_dispersion_imag
    _atom_type_scat_source
    'C' 'C' 0.0181 0.0091
                         'International Tables Vol C Tables 4.2.6.8 and 6.1.1.4'
    'H' 'H' 0.0000 0.0000
                         'International Tables Vol C Tables 4.2.6.8 and 6.1.1.4'
    'O' 'O' 0.0492 0.0322
                         'International Tables Vol C Tables 4.2.6.8 and 6.1.1.4'
_computing_data_collection
;
CrysAlisPro (Rigaku OD, 2021)
;
_computing_cell_refinement
;
CrysAlisPro (Rigaku OD, 2021)
;
_computing_data_reduction
;
CrysAlisPro (Rigaku OD, 2021)
;
_computing_structure_solution
;
<i>SHELXT</i> (Sheldrick, 2015a)
;
_computing_structure_refinement
;
<i>SHELXL2018/3</i> (Sheldrick, 2015b)
;
_computing_molecular_graphics
;
Olex2 1.5 (Dolomanov <i>et al.</i>,  2009)
;
_computing_publication_material
;
Olex2 1.5 (Dolomanov <i>et al.</i>,  2009)
;
loop_
    _atom_site_type_symbol
    _atom_site_label
    _atom_site_fract_x
    _atom_site_fract_y
    _atom_site_fract_z
    _atom_site_U_iso_or_equiv
    _atom_site_adp_type
    _atom_site_calc_flag
    _atom_site_occupancy
    _atom_site_disorder_assembly
    _atom_site_disorder_group
    O O1 0.24620(10) 0.17742(14) 0.64109(4) 0.0593(3) Uani d 1 . .
    O O2 0.15526(12) 0.4152(2) 0.54426(5) 0.0769(3) Uani d 1 . .
    H H2 0.110(3) 0.422(5) 0.5094(8) 0.190(13) Uiso d 1 . .
    O O3 -0.05029(11) 0.58182(18) 0.56942(4) 0.0725(3) Uani d 1 . .
    C C1 0.21476(13) 0.3529(2) 0.67392(6) 0.0536(3) Uani d 1 . .
    C C2 0.12444(13) 0.5035(2) 0.64797(6) 0.0541(3) Uani d 1 . .
    C C3 0.08109(16) 0.6693(2) 0.68345(7) 0.0656(4) Uani d 1 . .
    H H3 0.018988 0.769656 0.666817 0.079 Uiso calc 1 . .
    C C4 0.13026(18) 0.6842(3) 0.74310(7) 0.0745(4) Uani d 1 . .
    H H4 0.102602 0.795630 0.766625 0.089 Uiso calc 1 . .
    C C5 0.22069(17) 0.5335(3) 0.76790(6) 0.0728(4) Uani d 1 . .
    H H5 0.253775 0.546005 0.808144 0.087 Uiso calc 1 . .
    C C6 0.26370(15) 0.3642(2) 0.73468(6) 0.0639(4) Uani d 1 . .
    C C7 0.3572(2) 0.1978(3) 0.76307(8) 0.0875(5) Uani d 1 . .
    H H7A 0.324401 0.067562 0.747699 0.131 Uiso calc 1 . .
    H H7B 0.347063 0.200889 0.806463 0.131 Uiso calc 1 . .
    H H7C 0.460117 0.218413 0.753209 0.131 Uiso calc 1 . .
    C C8 0.38771(14) 0.15863(19) 0.61722(6) 0.0531(3) Uani d 1 . .
    C C9 0.48515(15) 0.3192(2) 0.61186(7) 0.0643(4) Uani d 1 . .
    H H9 0.458835 0.448913 0.625247 0.077 Uiso calc 1 . .
    C C10 0.62304(16) 0.2860(2) 0.58630(7) 0.0672(4) Uani d 1 . .
    H H10 0.688959 0.395109 0.582847 0.081 Uiso calc 1 . .
    C C11 0.66564(15) 0.0951(2) 0.56573(6) 0.0624(3) Uani d 1 . .
    C C12 0.56571(17) -0.0629(2) 0.57189(7) 0.0676(4) Uani d 1 . .
    H H12 0.591697 -0.192455 0.558302 0.081 Uiso calc 1 . .
    C C13 0.42802(17) -0.0346(2) 0.59764(6) 0.0634(4) Uani d 1 . .
    H H13 0.362890 -0.144278 0.601829 0.076 Uiso calc 1 . .
    C C14 0.81667(19) 0.0625(3) 0.53797(9) 0.0852(5) Uani d 1 . .
    H H14A 0.844404 0.182635 0.515791 0.128 Uiso calc 1 . .
    H H14B 0.811909 -0.052342 0.510806 0.128 Uiso calc 1 . .
    H H14C 0.889706 0.036619 0.569672 0.128 Uiso calc 1 . .
    C C15 0.07176(14) 0.4993(2) 0.58337(6) 0.0554(3) Uani d 1 . .
loop_
    _atom_site_aniso_label
    _atom_site_aniso_U_11
    _atom_site_aniso_U_22
    _atom_site_aniso_U_33
    _atom_site_aniso_U_12
    _atom_site_aniso_U_13
    _atom_site_aniso_U_23
    O1 0.0555(5) 0.0529(5) 0.0694(6) -0.0043(4) -0.0001(4) -0.0034(4)
    O2 0.0720(6) 0.1022(9) 0.0567(6) 0.0235(6) 0.0036(5) -0.0043(5)
    O3 0.0633(6) 0.0874(8) 0.0666(6) 0.0174(5) -0.0013(4) 0.0021(5)
    C1 0.0477(6) 0.0558(7) 0.0573(7) -0.0064(5) 0.0040(5) -0.0015(5)
    C2 0.0488(6) 0.0583(7) 0.0556(6) -0.0038(5) 0.0058(5) -0.0010(5)
    C3 0.0608(8) 0.0676(9) 0.0689(8) 0.0038(6) 0.0092(6) -0.0065(7)
    C4 0.0707(9) 0.0826(11) 0.0707(9) -0.0025(7) 0.0111(7) -0.0222(8)
    C5 0.0674(8) 0.0947(12) 0.0562(7) -0.0093(8) 0.0003(6) -0.0114(7)
    C6 0.0559(7) 0.0769(9) 0.0587(7) -0.0078(6) -0.0021(6) 0.0025(6)
    C7 0.0902(11) 0.0955(13) 0.0758(10) 0.0046(9) -0.0197(9) 0.0106(9)
    C8 0.0541(6) 0.0514(7) 0.0536(6) 0.0022(5) -0.0039(5) 0.0015(5)
    C9 0.0614(7) 0.0487(7) 0.0832(9) 0.0010(6) 0.0074(6) -0.0071(6)
    C10 0.0609(8) 0.0582(8) 0.0826(9) -0.0010(6) 0.0072(7) -0.0027(7)
    C11 0.0651(8) 0.0622(8) 0.0599(7) 0.0098(6) 0.0012(6) -0.0003(6)
    C12 0.0807(9) 0.0523(8) 0.0698(8) 0.0117(7) 0.0016(7) -0.0061(6)
    C13 0.0735(8) 0.0481(7) 0.0683(8) -0.0023(6) -0.0031(6) -0.0007(6)
    C14 0.0781(10) 0.0813(11) 0.0969(12) 0.0168(9) 0.0168(9) -0.0063(9)
    C15 0.0523(6) 0.0560(7) 0.0581(7) 0.0014(5) 0.0052(5) 0.0013(5)
_geom_special_details
;
 All esds (except the esd in the dihedral angle between two l.s. planes)
 are estimated using the full covariance matrix.  The cell esds are taken
 into account individually in the estimation of esds in distances, angles
 and torsion angles; correlations between esds in cell parameters are only
 used when they are defined by crystal symmetry.  An approximate (isotropic)
 treatment of cell esds is used for estimating esds involving l.s. planes.
;
loop_
    _geom_bond_atom_site_label_1
    _geom_bond_atom_site_label_2
    _geom_bond_site_symmetry_2
    _geom_bond_distance
    _geom_bond_publ_flag
    O1 C1 . 1.3875(15) ?
    O1 C8 . 1.3868(15) ?
    O2 H2 . 0.860(10) ?
    O2 C15 . 1.2759(16) ?
    O3 C15 . 1.2508(16) ?
    C1 C2 . 1.3890(19) ?
    C1 C6 . 1.3980(18) ?
    C2 C3 . 1.3957(19) ?
    C2 C15 . 1.4862(18) ?
    C3 H3 . 0.9300 ?
    C3 C4 . 1.377(2) ?
    C4 H4 . 0.9300 ?
    C4 C5 . 1.380(2) ?
    C5 H5 . 0.9300 ?
    C5 C6 . 1.386(2) ?
    C6 C7 . 1.501(2) ?
    C7 H7A . 0.9600 ?
    C7 H7B . 0.9600 ?
    C7 H7C . 0.9600 ?
    C8 C9 . 1.3719(19) ?
    C8 C13 . 1.3857(18) ?
    C9 H9 . 0.9300 ?
    C9 C10 . 1.3841(19) ?
    C10 H10 . 0.9300 ?
    C10 C11 . 1.385(2) ?
    C11 C12 . 1.375(2) ?
    C11 C14 . 1.510(2) ?
    C12 H12 . 0.9300 ?
    C12 C13 . 1.380(2) ?
    C13 H13 . 0.9300 ?
    C14 H14A . 0.9600 ?
    C14 H14B . 0.9600 ?
    C14 H14C . 0.9600 ?
loop_
    _geom_angle_atom_site_label_1
    _geom_angle_atom_site_label_2
    _geom_angle_atom_site_label_3
    _geom_angle_site_symmetry_1
    _geom_angle_site_symmetry_3
    _geom_angle
    _geom_angle_publ_flag
    C8 O1 C1 . . 117.85(9) ?
    C15 O2 H2 . . 108(2) ?
    O1 C1 C2 . . 119.74(11) ?
    O1 C1 C6 . . 118.51(12) ?
    C2 C1 C6 . . 121.47(12) ?
    C1 C2 C3 . . 119.22(12) ?
    C1 C2 C15 . . 123.29(12) ?
    C3 C2 C15 . . 117.49(12) ?
    C2 C3 H3 . . 120.0 ?
    C4 C3 C2 . . 120.00(14) ?
    C4 C3 H3 . . 120.0 ?
    C3 C4 H4 . . 120.1 ?
    C3 C4 C5 . . 119.85(14) ?
    C5 C4 H4 . . 120.1 ?
    C4 C5 H5 . . 119.0 ?
    C4 C5 C6 . . 122.02(13) ?
    C6 C5 H5 . . 119.0 ?
    C1 C6 C7 . . 121.27(14) ?
    C5 C6 C1 . . 117.42(14) ?
    C5 C6 C7 . . 121.30(14) ?
    C6 C7 H7A . . 109.5 ?
    C6 C7 H7B . . 109.5 ?
    C6 C7 H7C . . 109.5 ?
    H7A C7 H7B . . 109.5 ?
    H7A C7 H7C . . 109.5 ?
    H7B C7 H7C . . 109.5 ?
    C9 C8 O1 . . 123.51(11) ?
    C9 C8 C13 . . 120.10(12) ?
    C13 C8 O1 . . 116.38(11) ?
    C8 C9 H9 . . 120.4 ?
    C8 C9 C10 . . 119.27(13) ?
    C10 C9 H9 . . 120.4 ?
    C9 C10 H10 . . 119.1 ?
    C9 C10 C11 . . 121.88(14) ?
    C11 C10 H10 . . 119.1 ?
    C10 C11 C14 . . 120.94(15) ?
    C12 C11 C10 . . 117.47(13) ?
    C12 C11 C14 . . 121.59(14) ?
    C11 C12 H12 . . 119.0 ?
    C11 C12 C13 . . 121.92(13) ?
    C13 C12 H12 . . 119.0 ?
    C8 C13 H13 . . 120.3 ?
    C12 C13 C8 . . 119.36(13) ?
    C12 C13 H13 . . 120.3 ?
    C11 C14 H14A . . 109.5 ?
    C11 C14 H14B . . 109.5 ?
    C11 C14 H14C . . 109.5 ?
    H14A C14 H14B . . 109.5 ?
    H14A C14 H14C . . 109.5 ?
    H14B C14 H14C . . 109.5 ?
    O2 C15 C2 . . 118.22(11) ?
    O3 C15 O2 . . 122.84(12) ?
    O3 C15 C2 . . 118.92(11) ?
loop_
    _geom_torsion_atom_site_label_1
    _geom_torsion_atom_site_label_2
    _geom_torsion_atom_site_label_3
    _geom_torsion_atom_site_label_4
    _geom_torsion_site_symmetry_1
    _geom_torsion_site_symmetry_2
    _geom_torsion_site_symmetry_3
    _geom_torsion_site_symmetry_4
    _geom_torsion
    _geom_torsion_publ_flag
    O1 C1 C2 C3 . . . . 173.51(11) ?
    O1 C1 C2 C15 . . . . -7.17(18) ?
    O1 C1 C6 C5 . . . . -174.93(12) ?
    O1 C1 C6 C7 . . . . 4.16(19) ?
    O1 C8 C9 C10 . . . . -178.73(12) ?
    O1 C8 C13 C12 . . . . 178.25(12) ?
    C1 O1 C8 C9 . . . . -15.62(18) ?
    C1 O1 C8 C13 . . . . 165.09(11) ?
    C1 C2 C3 C4 . . . . 1.3(2) ?
    C1 C2 C15 O2 . . . . -30.72(19) ?
    C1 C2 C15 O3 . . . . 150.82(13) ?
    C2 C1 C6 C5 . . . . -1.06(19) ?
    C2 C1 C6 C7 . . . . 178.03(13) ?
    C2 C3 C4 C5 . . . . -0.9(2) ?
    C3 C2 C15 O2 . . . . 148.61(14) ?
    C3 C2 C15 O3 . . . . -29.85(18) ?
    C3 C4 C5 C6 . . . . -0.5(2) ?
    C4 C5 C6 C1 . . . . 1.5(2) ?
    C4 C5 C6 C7 . . . . -177.62(15) ?
    C6 C1 C2 C3 . . . . -0.29(19) ?
    C6 C1 C2 C15 . . . . 179.03(12) ?
    C8 O1 C1 C2 . . . . 105.42(13) ?
    C8 O1 C1 C6 . . . . -80.60(14) ?
    C8 C9 C10 C11 . . . . 0.2(2) ?
    C9 C8 C13 C12 . . . . -1.1(2) ?
    C9 C10 C11 C12 . . . . -0.4(2) ?
    C9 C10 C11 C14 . . . . 179.97(14) ?
    C10 C11 C12 C13 . . . . -0.2(2) ?
    C11 C12 C13 C8 . . . . 0.9(2) ?
    C13 C8 C9 C10 . . . . 0.5(2) ?
    C14 C11 C12 C13 . . . . 179.47(14) ?
    C15 C2 C3 C4 . . . . -178.07(13) ?
loop_
    _geom_hbond_atom_site_label_D
    _geom_hbond_atom_site_label_H
    _geom_hbond_atom_site_label_A
    _geom_hbond_site_symmetry_A
    _geom_hbond_distance_DH
    _geom_hbond_distance_HA
    _geom_hbond_distance_DA
    _geom_hbond_angle_DHA
    O2 H2 O3 3_566 0.86(2) 1.802(19) 2.6497(14) 169(3)
    C4 H4 Cg1 2_556 0.93 2.92 3.6557(18) 137
    C5 H5 Cg2 2_656 0.93 2.97 3.8372(15) 156
_shelx_space_group_comment
;
The symmetry employed for this shelxl refinement is uniquely defined
by the following loop, which should always be used as a source of
symmetry information in preference to the above space-group names.
They are only intended as comments.
;
_shelx_estimated_absorpt_T_min     ?
_shelx_estimated_absorpt_T_max     ?
