# Supplementary material for: 3-Methyl-2-(4-methyl­phen­oxy)benzoic acid
Source: IUCrdata. 2023 Jul 14;8(Pt 7):x230600. doi: 10.1107/S2414314623006004 (PMC10626605; doi:10.1107/S2414314623006004)
Supplement: Supplementary file 2 [file x-08-x230600-Isup2.hkl]

data_I                                                                          
_shelx_title ' lkk_5_auto_a.res in P2(1)/c'                                     
_shelx_refln_list_code          4                                               
_shelx_F_calc_maximum      100.41                                               
_exptl_crystal_F_000       512.00                                               
_reflns_d_resolution_high  0.7895                                               
                                                                                
loop_                                                                           
 _space_group_symop_operation_xyz                                               
 'x, y, z'                                                                      
 '-x, y+1/2, -z+1/2'                                                            
 '-x, -y, -z'                                                                   
 'x, -y-1/2, z-1/2'                                                             
                                                                                
_cell_length_a     8.9508                                                       
_cell_length_b     6.5411                                                       
_cell_length_c    21.9729                                                       
_cell_angle_alpha  90.000                                                       
_cell_angle_beta   91.239                                                       
_cell_angle_gamma  90.000                                                       
                                                                                
_shelx_F_squared_multiplier     1.000                                           
                                                                                
loop_                                                                           
 _refln_index_h                                                                 
 _refln_index_k                                                                 
 _refln_index_l                                                                 
 _refln_F_squared_calc                                                          
 _refln_F_squared_meas                                                          
 _refln_F_squared_sigma                                                         
 _refln_observed_status                                                         
   1   0   0        116.40        114.21         2.78 o                         
   2   0   0        769.41        703.45        11.22 o                         
   3   0   0        862.90        869.36        19.66 o                         
   4   0   0        632.47        651.38        15.21 o                         
   5   0   0         67.44         63.83         2.60 o                         
   6   0   0        293.19        341.27         4.54 o                         
   7   0   0        161.53        160.16         2.97 o                         
   8   0   0         31.17         31.11         1.33 o                         
   9   0   0          3.43          3.04         0.53 o                         
  10   0   0         18.08         21.39         1.35 o                         
   1   1   0       1743.32       1566.41        34.47 o                         
   2   1   0        777.89        669.11        15.22 o                         
   3   1   0        889.24        828.47        19.04 o                         
   4   1   0        237.42        284.47         4.20 o                         
   5   1   0        658.25        715.00         7.66 o                         
   6   1   0         37.85         33.26         0.69 o                         
   7   1   0          5.70          6.89         0.35 o                         
   8   1   0          4.07          3.57         0.28 o                         
   9   1   0         42.35         42.60         1.12 o                         
  10   1   0          0.11          0.41         0.17 o                         
  11   1   0          0.00         -0.01         0.15 o                         
   0   2   0        644.85        609.36         9.87 o                         
   1   2   0       1389.75       1260.97        13.90 o                         
   2   2   0         65.66         52.79         0.95 o                         
   3   2   0        512.40        515.94         7.02 o                         
   4   2   0         17.07         19.14         0.82 o                         
   5   2   0          3.92          2.34         0.25 o                         
   6   2   0          7.28          7.20         0.51 o                         
   7   2   0         29.98         32.63         0.79 o                         
   8   2   0        193.55        199.69         2.10 o                         
   9   2   0          6.66          5.05         0.31 o                         
  10   2   0          2.32          1.50         0.25 o                         
  11   2   0          1.55          1.08         0.20 o                         
   1   3   0         24.19         26.85         1.11 o                         
   2   3   0        367.26        353.78         8.30 o                         
   3   3   0        354.33        377.52         6.42 o                         
   4   3   0          1.63          1.29         0.18 o                         
   5   3   0         33.91         30.80         0.87 o                         
   6   3   0          1.02          0.46         0.16 o                         
   7   3   0          2.15          4.06         0.33 o                         
   8   3   0         45.46         45.61         0.91 o                         
   9   3   0          6.25          6.47         0.44 o                         
  10   3   0          2.85          2.97         0.45 o                         
   0   4   0         69.59         82.70         3.54 o                         
   1   4   0          1.02          0.11         0.31 o                         
   2   4   0        149.30        164.44         2.68 o                         
   3   4   0         14.01         15.70         0.81 o                         
   4   4   0         86.77         81.41         1.93 o                         
   5   4   0          0.44         -0.01         0.31 o                         
   6   4   0         14.48         17.61         1.25 o                         
   7   4   0          0.01          0.30         0.33 o                         
   8   4   0          0.78          0.70         0.26 o                         
   9   4   0          2.02          1.52         0.28 o                         
   1   5   0        259.54        247.51         4.40 o                         
   2   5   0         76.59         70.10         1.87 o                         
   3   5   0        123.49        134.20         5.13 o                         
   4   5   0         66.78         65.60         2.10 o                         
   5   5   0          8.37          7.14         0.69 o                         
   6   5   0         26.26         25.79         1.71 o                         
   7   5   0         20.78         24.09         1.66 o                         
   8   5   0          2.05          1.70         0.27 o                         
   0   6   0        165.66        159.76         5.45 o                         
   1   6   0          1.68          1.18         0.46 o                         
   2   6   0          2.96          3.53         0.82 o                         
   3   6   0         13.05         11.47         0.83 o                         
   4   6   0          2.69          2.71         0.53 o                         
   5   6   0         10.04         10.57         0.71 o                         
   6   6   0         48.87         50.16         1.62 o                         
   7   6   0          8.63          9.80         1.05 o                         
   1   7   0          2.71          1.88         0.55 o                         
   2   7   0         28.86         30.61         1.63 o                         
   3   7   0         11.04         15.00         0.80 o                         
   4   7   0          0.38          0.77         0.42 o                         
   5   7   0          0.00          0.00         0.19 o                         
   0   8   0         15.39         18.31         0.91 o                         
   1   8   0         14.33         13.64         0.86 o                         
 -11   1   1          0.57          0.10         0.15 o                         
 -10   1   1          0.14          0.11         0.17 o                         
  -9   1   1         34.07         35.61         1.01 o                         
  -8   1   1         21.99         23.89         0.71 o                         
  -7   1   1         59.37         62.32         1.07 o                         
  -6   1   1         23.33         27.60         0.58 o                         
  -5   1   1        369.61        412.18         4.70 o                         
  -4   1   1        166.85        158.11         3.21 o                         
  -3   1   1        277.10        279.27         7.08 o                         
   0   1   1         74.23         77.68         1.51 o                         
   1   1   1        836.21        800.14         8.87 o                         
   2   1   1        823.45        746.10         9.72 o                         
   3   1   1          0.61          1.15         0.20 o                         
   4   1   1         24.05         22.70         0.69 o                         
   5   1   1        395.40        431.38         5.46 o                         
   6   1   1         75.96         75.82         1.23 o                         
   7   1   1         17.67         15.85         0.60 o                         
   8   1   1         47.17         49.98         0.86 o                         
   9   1   1         26.05         29.13         0.80 o                         
  10   1   1          8.51          9.78         0.49 o                         
  11   1   1          3.66          3.37         0.28 o                         
 -10   2   1          0.10         -0.20         0.21 o                         
  -9   2   1          0.42          0.16         0.19 o                         
  -8   2   1          2.00          1.43         0.20 o                         
  -7   2   1        118.84        115.87         1.60 o                         
  -6   2   1          4.93          6.98         0.53 o                         
  -5   2   1        112.55        104.39         1.82 o                         
  -4   2   1        237.43        228.10         3.58 o                         
  -3   2   1        432.48        420.67        10.64 o                         
  -2   2   1       1088.02       1066.42        24.03 o                         
  -1   2   1       2236.68       2079.71        32.30 o                         
   0   2   1        574.73        540.54         7.38 o                         
   1   2   1          0.49          0.76         0.10 o                         
   2   2   1       1123.44       1022.08        13.19 o                         
   3   2   1        194.93        202.91         3.76 o                         
   4   2   1        317.99        365.19         6.53 o                         
   5   2   1         29.77         30.34         0.76 o                         
   6   2   1         11.88         11.72         0.45 o                         
   7   2   1        398.35        393.90         3.78 o                         
   8   2   1          0.27          1.10         0.19 o                         
   9   2   1          0.40          0.22         0.17 o                         
  10   2   1          6.53          5.45         1.23 o                         
 -10   3   1          1.19          1.47         0.37 o                         
  -9   3   1          2.22          2.39         0.25 o                         
  -8   3   1          5.80          5.21         0.40 o                         
  -7   3   1         28.47         28.93         0.86 o                         
  -6   3   1          7.84          7.86         0.37 o                         
  -5   3   1         73.72         74.53         1.48 o                         
  -4   3   1         17.91         22.32         0.68 o                         
  -3   3   1         69.47         80.28         1.46 o                         
  -2   3   1        583.52        604.50        13.94 o                         
  -1   3   1        977.67        903.24        12.41 o                         
   0   3   1          1.73          0.76         0.15 o                         
   1   3   1         21.63         31.10         1.27 o                         
   3   3   1        103.80        111.94         1.79 o                         
   4   3   1         26.23         35.87         0.91 o                         
   5   3   1          0.01          0.28         0.14 o                         
   6   3   1        183.99        173.48         2.43 o                         
   7   3   1         23.94         25.74         0.73 o                         
   8   3   1          1.13          0.64         0.24 o                         
   9   3   1         18.29         18.49         1.21 o                         
  -9   4   1          0.00          0.15         0.23 o                         
  -8   4   1          2.02          2.20         0.32 o                         
  -7   4   1         31.97         33.78         1.17 o                         
  -6   4   1        209.44        204.26         4.50 o                         
  -5   4   1          6.32          5.10         0.60 o                         
  -4   4   1        132.71        126.97         4.56 o                         
  -3   4   1         18.51         18.66         0.89 o                         
  -2   4   1         32.50         29.26         0.92 o                         
  -1   4   1        673.84        627.19        12.05 o                         
   0   4   1        131.51        128.05         2.64 o                         
   1   4   1        575.94        575.30        12.76 o                         
   2   4   1         23.28         19.89         1.16 o                         
   3   4   1         32.08         26.60         1.05 o                         
   4   4   1         53.19         52.86         1.51 o                         
   5   4   1          8.20         10.43         0.65 o                         
   6   4   1          5.14          5.63         0.62 o                         
   7   4   1         12.63         11.58         2.75 o                         
   8   4   1         17.38         18.65         0.93 o                         
   9   4   1          0.80          0.65         0.33 o                         
  -8   5   1          0.95          1.36         0.21 o                         
  -7   5   1          8.99         10.03         0.75 o                         
  -6   5   1          1.63          2.25         0.95 o                         
  -5   5   1         26.40         25.22         1.22 o                         
  -4   5   1          3.93          2.91         0.45 o                         
  -3   5   1         64.43         64.01         3.07 o                         
  -2   5   1        378.87        343.93        19.21 o                         
  -1   5   1         95.41         88.61         2.15 o                         
   0   5   1         31.34         27.97         2.40 o                         
   1   5   1          0.44          0.85         0.40 o                         
   2   5   1        104.87         99.33         2.31 o                         
   3   5   1         37.21         43.30         1.75 o                         
   4   5   1         80.83         82.33         2.02 o                         
   5   5   1         44.01         39.57         1.52 o                         
   6   5   1         38.46         38.10         1.43 o                         
   7   5   1         18.05         16.78         0.95 o                         
   8   5   1          0.43          0.23         0.18 o                         
  -6   6   1          3.36          1.60         0.53 o                         
  -5   6   1          0.69          0.76         0.37 o                         
  -4   6   1          0.70          0.41         0.34 o                         
  -3   6   1          1.67          2.17         0.49 o                         
  -2   6   1         47.63         51.25         2.66 o                         
  -1   6   1         12.96         12.49         1.28 o                         
   0   6   1         11.88         11.59         1.14 o                         
   1   6   1         67.20         71.80         2.27 o                         
   2   6   1        100.72        100.71         4.14 o                         
   3   6   1          6.21          6.46         0.65 o                         
   4   6   1         20.93         21.57         1.33 o                         
   5   6   1          2.09          3.71         0.77 o                         
   6   6   1          0.42          1.17         0.34 o                         
   7   6   1         10.06          7.33         0.41 o                         
  -5   7   1          0.08         -0.10         0.20 o                         
  -4   7   1          7.57          8.18         0.87 o                         
  -3   7   1          9.75         11.89         1.02 o                         
  -2   7   1         10.24          9.67         0.97 o                         
  -1   7   1         29.99         27.02         1.12 o                         
   0   7   1          5.41          5.62         0.81 o                         
   1   7   1          2.62          1.85         0.57 o                         
   2   7   1         10.87          9.72         1.13 o                         
   3   7   1          4.88          7.45         0.92 o                         
   4   7   1          0.86          0.78         0.46 o                         
   5   7   1          6.78          9.13         0.44 o                         
  -1   8   1          0.00          0.03         0.23 o                         
   0   8   1          0.06          0.03         0.27 o                         
   1   8   1          2.14          2.63         0.41 o                         
 -10   0   2          4.16          4.21         0.48 o                         
  -9   0   2         26.40         24.65         1.19 o                         
  -8   0   2        256.63        259.54         6.31 o                         
  -7   0   2        147.37        146.82         2.47 o                         
  -6   0   2         21.54         23.76         1.08 o                         
  -5   0   2        695.09        691.43        16.54 o                         
  -4   0   2       1672.65       1802.41        28.69 o                         
  -3   0   2          2.54          1.26         0.34 o                         
  -1   0   2       2469.17       2061.55        45.35 o                         
   0   0   2          1.42          1.55         0.17 o                         
   2   0   2         41.49         51.58         1.64 o                         
   3   0   2         86.00         66.73         2.21 o                         
   4   0   2          0.60          0.11         0.28 o                         
   5   0   2         31.04         39.51         2.01 o                         
   6   0   2        588.73        600.60         7.46 o                         
   7   0   2        402.60        400.28         6.78 o                         
   8   0   2         81.35         82.92         2.41 o                         
   9   0   2         66.82         76.80         3.33 o                         
 -11   1   2          1.92          1.45         0.21 o                         
 -10   1   2          0.25          0.63         0.19 o                         
  -9   1   2          0.85          0.55         0.23 o                         
  -8   1   2         75.79         76.51         1.36 o                         
  -7   1   2         67.82         66.27         1.21 o                         
  -6   1   2        112.41        107.89         1.34 o                         
  -5   1   2         62.29         73.85         1.61 o                         
  -4   1   2        118.59        116.76         3.81 o                         
  -3   1   2       2252.67       2137.46        47.70 o                         
  -1   1   2        442.02        409.29        12.54 o                         
   2   1   2        234.89        237.81         4.51 o                         
   3   1   2        387.85        395.29         5.44 o                         
   4   1   2         79.03         84.97         1.62 o                         
   5   1   2        127.09        117.80         1.95 o                         
   6   1   2         54.06         63.46         1.38 o                         
   7   1   2         17.52         18.92         0.56 o                         
   8   1   2        196.83        196.90         2.48 o                         
   9   1   2          9.44          9.28         0.48 o                         
  10   1   2          3.52          2.70         0.29 o                         
 -10   2   2          3.16          2.85         0.29 o                         
  -9   2   2          6.66          6.90         0.44 o                         
  -8   2   2          7.20          7.31         0.32 o                         
  -7   2   2          3.79          3.80         0.29 o                         
  -6   2   2         30.46         32.41         0.71 o                         
  -5   2   2        338.93        338.29         5.21 o                         
  -4   2   2        148.19        156.40         4.76 o                         
  -3   2   2        499.25        516.89        12.44 o                         
  -2   2   2        134.79        125.71         3.57 o                         
  -1   2   2         93.73         88.75         2.51 o                         
   0   2   2       3524.93       3088.62        39.48 o                         
   1   2   2        625.51        560.71         6.45 o                         
   2   2   2         65.13         56.70         1.29 o                         
   3   2   2        844.64        960.98        15.52 o                         
   4   2   2        155.34        152.89         4.40 o                         
   5   2   2        137.49        142.04         2.58 o                         
   6   2   2         31.78         36.09         0.79 o                         
   7   2   2          4.06          6.57         0.38 o                         
   8   2   2         65.90         66.83         1.07 o                         
   9   2   2          0.45          0.45         0.20 o                         
  10   2   2          4.64          4.49         0.65 o                         
 -10   3   2          1.42          1.58         0.36 o                         
  -9   3   2          0.05          0.02         0.16 o                         
  -8   3   2          3.75          3.56         0.31 o                         
  -7   3   2          0.99          0.58         0.26 o                         
  -6   3   2         34.49         35.09         0.99 o                         
  -5   3   2         17.77         15.66         0.61 o                         
  -4   3   2          3.75          3.83         0.26 o                         
  -3   3   2        355.30        364.71         5.12 o                         
  -2   3   2        868.25        879.88        33.37 o                         
  -1   3   2         32.96         35.37         1.39 o                         
   0   3   2         43.92         47.59         1.27 o                         
   1   3   2        183.07        149.83         3.39 o                         
   2   3   2        394.25        356.95         6.28 o                         
   3   3   2         61.93         94.05         1.43 o                         
   4   3   2         52.49         50.73         1.15 o                         
   5   3   2          0.01          0.11         0.12 o                         
   6   3   2        204.81        193.98         3.10 o                         
   7   3   2          0.73          0.24         0.18 o                         
   8   3   2          5.43          6.11         0.44 o                         
   9   3   2          6.70          5.17         0.49 o                         
  -9   4   2          4.61          7.10         1.44 o                         
  -8   4   2          0.27          0.15         0.19 o                         
  -7   4   2          4.50          4.50         0.47 o                         
  -6   4   2        198.52        201.88         4.46 o                         
  -5   4   2          3.24          3.97         0.55 o                         
  -4   4   2        160.34        157.29         3.54 o                         
  -3   4   2        130.81        119.71         9.09 o                         
  -2   4   2         31.23         32.68         1.30 o                         
  -1   4   2         38.04         39.26         1.22 o                         
   0   4   2          0.30          0.75         0.67 o                         
   1   4   2         16.19         12.55         0.72 o                         
   2   4   2        108.51        112.01         2.05 o                         
   3   4   2        110.44        120.13         2.58 o                         
   4   4   2          8.67          7.66         0.56 o                         
   5   4   2          0.49          0.36         0.25 o                         
   6   4   2          0.57          0.07         0.31 o                         
   7   4   2         38.02         37.83         1.64 o                         
   8   4   2          1.57          0.66         0.27 o                         
   9   4   2          0.54         -0.01         0.21 o                         
  -8   5   2          1.74          1.49         0.22 o                         
  -7   5   2          0.06          0.08         0.18 o                         
  -6   5   2         24.46         25.23         1.17 o                         
  -5   5   2         76.57         74.77         2.27 o                         
  -4   5   2         10.05         11.65         0.72 o                         
  -3   5   2         86.97         81.39         4.10 o                         
  -2   5   2          2.37          2.22         0.52 o                         
  -1   5   2         17.30         16.55         1.07 o                         
   0   5   2        283.26        268.86         4.69 o                         
   1   5   2        250.37        229.76         5.58 o                         
   2   5   2          2.35          1.87         0.40 o                         
   3   5   2         25.71         22.73         1.27 o                         
   4   5   2         37.81         38.49         1.29 o                         
   5   5   2          3.72          4.65         0.55 o                         
   6   5   2         49.26         44.91         1.75 o                         
   7   5   2          1.16          1.41         0.39 o                         
   8   5   2          1.62          2.34         0.27 o                         
  -7   6   2          7.23          6.96         0.49 o                         
  -6   6   2          1.02          0.95         0.33 o                         
  -5   6   2         26.23         28.39         1.17 o                         
  -4   6   2          8.85          9.45         1.31 o                         
  -3   6   2         71.89         75.59         2.25 o                         
  -2   6   2         15.03         13.99         1.34 o                         
  -1   6   2        121.93        119.99         5.74 o                         
   0   6   2        150.30        155.40         3.10 o                         
   1   6   2        293.99        307.55         9.09 o                         
   2   6   2         12.42         13.03         1.41 o                         
   3   6   2         22.52         21.17         1.10 o                         
   4   6   2          0.14          0.05         0.28 o                         
   5   6   2         25.02         26.61         1.80 o                         
   6   6   2          5.04          3.71         0.54 o                         
   7   6   2          3.34          2.83         0.28 o                         
  -5   7   2          0.86          0.87         0.31 o                         
  -4   7   2         16.92         15.95         0.75 o                         
  -3   7   2          5.51          3.59         0.45 o                         
  -2   7   2          6.33          6.04         0.56 o                         
  -1   7   2          4.91          5.30         0.80 o                         
   0   7   2          3.54          4.39         0.78 o                         
   1   7   2          0.21         -0.35         0.47 o                         
   2   7   2          0.62          0.94         0.50 o                         
   3   7   2          0.62          0.81         0.34 o                         
   4   7   2         34.12         39.95         1.98 o                         
   5   7   2          0.01          0.45         0.22 o                         
  -1   8   2          3.80          4.00         0.43 o                         
   0   8   2          1.21          1.65         0.36 o                         
   1   8   2          0.73          0.93         0.30 o                         
 -11   1   3          2.76          1.65         0.19 o                         
 -10   1   3         17.57         17.37         0.92 o                         
  -9   1   3         39.34         37.74         0.92 o                         
  -8   1   3          7.54          6.34         0.39 o                         
  -7   1   3        164.71        163.95         2.20 o                         
  -6   1   3        200.84        211.55         2.38 o                         
  -5   1   3        279.92        283.50         3.86 o                         
  -4   1   3         10.60          7.51         0.80 o                         
  -3   1   3        992.28       1008.38        16.34 o                         
  -2   1   3        116.06        109.39         2.20 o                         
  -1   1   3         92.19        117.79         3.36 o                         
   0   1   3        512.16        469.53         6.05 o                         
   1   1   3         41.60         39.98         1.45 o                         
   2   1   3        170.28        136.28         2.58 o                         
   3   1   3         30.76         31.53         0.81 o                         
   4   1   3        113.83        113.32         2.01 o                         
   5   1   3       1016.01       1050.42        12.34 o                         
   6   1   3         61.70         73.42         1.07 o                         
   7   1   3         47.06         42.68         0.81 o                         
   8   1   3         18.65         20.28         0.68 o                         
   9   1   3          2.90          2.74         0.28 o                         
  10   1   3          0.74          0.57         0.25 o                         
 -10   2   3         12.82         11.56         0.52 o                         
  -9   2   3          2.12          3.01         0.31 o                         
  -8   2   3          9.46          9.08         0.43 o                         
  -7   2   3         50.80         54.28         1.37 o                         
  -6   2   3         50.37         53.18         0.94 o                         
  -5   2   3          6.51          5.49         0.47 o                         
  -4   2   3        722.20        696.88        16.81 o                         
  -3   2   3       2019.37       2101.13        47.12 o                         
  -2   2   3          1.86          2.68         0.41 o                         
  -1   2   3       2361.55       2048.43        45.35 o                         
   0   2   3         98.78         91.27         2.52 o                         
   1   2   3          1.45          2.43         0.27 o                         
   2   2   3       1591.71       1571.78        24.77 o                         
   3   2   3        325.84        314.54         5.62 o                         
   4   2   3         86.35         93.40         1.77 o                         
   5   2   3         37.79         46.30         0.71 o                         
   6   2   3         47.66         48.98         0.84 o                         
   7   2   3          0.76          0.81         0.17 o                         
   8   2   3         19.27         19.92         0.59 o                         
   9   2   3         18.36         17.19         0.58 o                         
  10   2   3          0.79          0.72         0.28 o                         
 -10   3   3          0.42          0.64         0.27 o                         
  -9   3   3          1.06          0.94         0.17 o                         
  -8   3   3          7.31          6.85         0.82 o                         
  -7   3   3        277.70        274.97         3.27 o                         
  -6   3   3         23.13         20.88         0.69 o                         
  -5   3   3          0.26          0.24         0.17 o                         
  -4   3   3        148.15        138.16         1.91 o                         
  -3   3   3         18.61         15.16         0.60 o                         
  -2   3   3        502.47        479.20         7.91 o                         
  -1   3   3        544.33        540.53        12.73 o                         
   0   3   3          2.92          1.90         0.29 o                         
   1   3   3        568.13        578.32        21.23 o                         
   2   3   3         37.76         46.07         1.28 o                         
   3   3   3         69.21         72.98         1.34 o                         
   4   3   3          5.75          4.05         0.36 o                         
   5   3   3         12.06         10.04         0.56 o                         
   6   3   3          0.53          0.42         0.16 o                         
   7   3   3          3.55          4.63         0.29 o                         
   8   3   3        105.28        102.71         1.94 o                         
   9   3   3          0.15          0.23         0.22 o                         
  10   3   3         18.85         16.56         0.89 o                         
  -9   4   3          3.71          5.43         0.64 o                         
  -8   4   3          3.77          4.60         0.33 o                         
  -7   4   3          0.24          0.52         0.24 o                         
  -6   4   3         97.80         99.63         2.96 o                         
  -5   4   3        290.55        276.42         5.63 o                         
  -4   4   3        119.70        123.47         2.51 o                         
  -3   4   3         45.18         43.91         2.22 o                         
  -2   4   3        205.10        204.96         9.38 o                         
  -1   4   3         30.53         28.35         2.17 o                         
   0   4   3         30.71         27.14         2.12 o                         
   1   4   3        118.27        109.61         2.04 o                         
   2   4   3         26.48         24.75         1.01 o                         
   3   4   3         63.21         60.01         1.68 o                         
   4   4   3         20.47         19.63         1.18 o                         
   5   4   3          2.02          1.54         0.32 o                         
   6   4   3         76.84         71.99         3.41 o                         
   7   4   3        228.49        236.54         7.21 o                         
   8   4   3          2.64          2.81         0.38 o                         
   9   4   3          2.66          3.77         0.52 o                         
  -8   5   3          3.24          3.76         0.57 o                         
  -7   5   3          1.16          1.24         0.22 o                         
  -6   5   3          0.28          0.13         0.34 o                         
  -5   5   3        146.15        141.89         6.76 o                         
  -4   5   3        211.76        229.59         4.90 o                         
  -3   5   3         37.56         40.00         1.94 o                         
  -2   5   3          2.52          2.79         0.56 o                         
  -1   5   3        171.23        179.43         5.76 o                         
   0   5   3          9.78         10.65         0.71 o                         
   1   5   3          6.34          5.57         0.55 o                         
   2   5   3        201.80        202.51         3.84 o                         
   3   5   3          4.56          4.25         0.65 o                         
   4   5   3          1.70          1.17         0.33 o                         
   5   5   3          1.00          1.42         0.33 o                         
   6   5   3         15.61         15.61         1.00 o                         
   7   5   3          8.80          6.73         1.29 o                         
   8   5   3          0.17          0.03         0.16 o                         
  -7   6   3          1.88          1.60         0.38 o                         
  -6   6   3          8.97          8.84         0.69 o                         
  -5   6   3          4.16          4.77         0.54 o                         
  -4   6   3          0.83          1.29         0.41 o                         
  -3   6   3         31.25         32.96         1.91 o                         
  -2   6   3          6.40          4.40         0.80 o                         
  -1   6   3        148.08        137.86         4.26 o                         
   0   6   3        197.65        210.85         6.33 o                         
   1   6   3         35.27         38.08         1.73 o                         
   2   6   3         34.05         36.86         1.57 o                         
   3   6   3          5.38          4.49         0.47 o                         
   4   6   3          6.68          6.89         1.82 o                         
   5   6   3         12.52         12.25         1.25 o                         
   6   6   3          0.07         -0.03         0.21 o                         
   7   6   3          0.00         -0.06         0.18 o                         
  -5   7   3          0.86          1.07         0.34 o                         
  -4   7   3         10.00          8.68         0.55 o                         
  -3   7   3         17.21         20.83         0.75 o                         
  -2   7   3         27.28         27.41         1.30 o                         
  -1   7   3         33.89         36.18         1.99 o                         
   0   7   3          3.44          3.76         0.78 o                         
   1   7   3          2.15          1.91         0.65 o                         
   2   7   3          6.99          9.14         1.03 o                         
   3   7   3          0.01         -0.07         0.30 o                         
   4   7   3         17.30         17.20         1.23 o                         
   5   7   3          0.11          0.24         0.20 o                         
  -2   8   3          3.19          3.13         0.35 o                         
  -1   8   3          0.35          0.64         0.26 o                         
   1   8   3          0.02         -0.09         0.24 o                         
 -11   0   4          0.60          1.21         0.26 o                         
 -10   0   4         17.27         15.22         0.78 o                         
  -9   0   4          0.77          0.31         0.50 o                         
  -8   0   4          0.45          1.18         0.41 o                         
  -7   0   4         47.30         50.44         1.57 o                         
  -6   0   4         15.68         18.80         0.89 o                         
  -5   0   4        238.22        228.58         6.80 o                         
  -4   0   4        581.80        588.22        10.08 o                         
  -3   0   4        483.71        518.58         8.71 o                         
  -2   0   4       3295.04       3028.50        66.87 o                         
  -1   0   4        182.02        173.06         4.29 o                         
   0   0   4        854.88        906.34        20.18 o                         
   2   0   4       2714.67       2355.06        52.16 o                         
   3   0   4          8.05          2.41         0.41 o                         
   4   0   4         84.26        106.11         3.55 o                         
   5   0   4        202.43        187.28         4.41 o                         
   6   0   4        672.14        673.63         8.25 o                         
   7   0   4         22.65         22.23         1.16 o                         
   8   0   4         52.73         56.24         2.20 o                         
   9   0   4          3.58          3.32         0.72 o                         
  10   0   4          0.59          1.04         0.46 o                         
 -11   1   4         11.18          8.52         1.23 o                         
 -10   1   4          7.47          6.72         0.43 o                         
  -9   1   4          1.22          1.75         0.35 o                         
  -8   1   4          0.01          0.01         0.19 o                         
  -7   1   4         24.18         24.01         0.63 o                         
  -6   1   4        122.87        114.42         1.73 o                         
  -5   1   4          2.07          1.81         0.23 o                         
  -4   1   4       2458.08       2455.85        38.99 o                         
  -3   1   4          0.21          0.19         0.28 o                         
  -2   1   4       1493.42       1432.95        32.01 o                         
  -1   1   4        137.97        107.02         2.80 o                         
   0   1   4        653.38        584.13         7.58 o                         
   1   1   4        357.85        376.37         6.36 o                         
   2   1   4        348.26        352.27         4.80 o                         
   3   1   4        131.96        130.09         2.26 o                         
   4   1   4        347.74        351.43         6.45 o                         
   5   1   4        403.92        417.69         3.80 o                         
   6   1   4        158.83        143.13         1.59 o                         
   7   1   4          3.74          3.89         0.34 o                         
   8   1   4         14.00         15.19         0.45 o                         
   9   1   4         16.93         18.87         0.55 o                         
  10   1   4          0.38          0.63         0.25 o                         
 -10   2   4          1.48          1.18         0.25 o                         
  -9   2   4         17.84         16.95         0.64 o                         
  -8   2   4          2.60          1.88         0.34 o                         
  -7   2   4        215.84        216.38         2.50 o                         
  -6   2   4         50.58         50.60         0.92 o                         
  -5   2   4        381.91        372.31         6.45 o                         
  -4   2   4        490.22        494.94        12.52 o                         
  -3   2   4         48.64         48.68         2.10 o                         
  -2   2   4        378.32        381.34         9.47 o                         
  -1   2   4          3.82          4.05         0.45 o                         
   0   2   4          1.11          0.90         0.24 o                         
   1   2   4        608.09        593.87         7.85 o                         
   2   2   4       1022.19       1042.52        14.36 o                         
   3   2   4          3.87          3.93         0.85 o                         
   4   2   4        682.89        716.38         8.50 o                         
   5   2   4         48.80         57.87         0.91 o                         
   6   2   4          9.87          8.18         0.37 o                         
   7   2   4          6.62          5.94         0.35 o                         
   8   2   4         14.74         16.68         0.54 o                         
   9   2   4          0.78          0.81         0.29 o                         
  10   2   4         11.18          9.69         1.25 o                         
 -10   3   4          0.60          1.00         0.30 o                         
  -9   3   4          1.63          1.49         0.24 o                         
  -8   3   4          1.18          1.63         0.26 o                         
  -7   3   4         17.80         15.64         0.70 o                         
  -6   3   4        480.65        488.58         6.35 o                         
  -5   3   4         46.59         47.45         1.01 o                         
  -4   3   4         84.86         90.95         1.60 o                         
  -3   3   4         54.93         38.84         1.88 o                         
  -2   3   4        873.75        881.55        20.53 o                         
  -1   3   4         19.23         17.28         1.02 o                         
   0   3   4        186.57        208.09         4.22 o                         
   1   3   4         56.49         56.10         1.68 o                         
   2   3   4        219.75        227.05         4.19 o                         
   3   3   4        155.07        133.79         2.40 o                         
   4   3   4         64.39         54.78         1.64 o                         
   5   3   4         11.01         15.96         0.69 o                         
   6   3   4         11.09          8.41         0.38 o                         
   7   3   4          0.74          0.28         0.18 o                         
   8   3   4          6.84          6.81         0.48 o                         
   9   3   4          2.89          2.78         0.39 o                         
  10   3   4          0.52          0.56         0.26 o                         
  -9   4   4          6.85          8.24         0.75 o                         
  -8   4   4         14.40         11.78         0.54 o                         
  -7   4   4          1.94          1.59         0.27 o                         
  -6   4   4         52.60         49.97         1.79 o                         
  -5   4   4        324.19        315.54         6.26 o                         
  -4   4   4        150.48        150.24         5.04 o                         
  -3   4   4          0.15          1.01         0.45 o                         
  -2   4   4          6.43          5.56         0.62 o                         
  -1   4   4         11.65         17.12         2.42 o                         
   0   4   4         28.28         41.58         1.69 o                         
   1   4   4        306.73        324.61         4.48 o                         
   2   4   4         15.89         23.22         1.30 o                         
   3   4   4         30.89         34.63         1.26 o                         
   4   4   4          1.62          2.06         0.43 o                         
   5   4   4         25.83         27.68         4.21 o                         
   6   4   4         12.37          8.36         1.08 o                         
   7   4   4         72.06         69.88         2.27 o                         
   8   4   4          7.80          8.89         0.56 o                         
   9   4   4          7.33          7.63         0.47 o                         
  -8   5   4          4.35          3.96         0.57 o                         
  -7   5   4          0.61          1.69         0.37 o                         
  -6   5   4         15.65         16.62         1.06 o                         
  -5   5   4         23.04         28.62         2.47 o                         
  -4   5   4         38.75         36.94         1.57 o                         
  -3   5   4         62.71         52.67         5.16 o                         
  -2   5   4         91.24         93.30         2.86 o                         
  -1   5   4          2.66          3.17         1.02 o                         
   0   5   4          1.25          0.92         0.53 o                         
   1   5   4         73.69         64.57         1.80 o                         
   2   5   4        353.00        340.68         6.42 o                         
   3   5   4         14.78         19.26         1.26 o                         
   4   5   4          0.83          0.59         0.32 o                         
   5   5   4         11.58         11.63         0.99 o                         
   6   5   4         26.48         25.73         1.70 o                         
   7   5   4         18.00         16.91         1.70 o                         
   8   5   4          8.28          7.76         0.64 o                         
  -7   6   4         24.26         26.15         1.27 o                         
  -6   6   4          9.64          6.43         0.42 o                         
  -5   6   4          1.08          1.35         0.37 o                         
  -4   6   4          2.93          3.87         0.53 o                         
  -3   6   4         91.17         90.91         3.65 o                         
  -2   6   4         35.54         28.53         1.92 o                         
  -1   6   4          0.34          0.35         0.58 o                         
   0   6   4        113.73        122.11         3.40 o                         
   1   6   4          3.39          3.11         0.60 o                         
   2   6   4         35.51         37.86         1.62 o                         
   3   6   4          5.06          5.00         0.67 o                         
   4   6   4          7.76          6.52         1.08 o                         
   6   6   4          0.02          0.00         0.24 o                         
   7   6   4          3.55          3.69         0.30 o                         
  -5   7   4          0.00          0.14         0.17 o                         
  -4   7   4          0.42          0.42         0.18 o                         
  -3   7   4         11.02         10.60         0.54 o                         
  -2   7   4         12.76         17.65         0.92 o                         
  -1   7   4         51.58         55.21         2.57 o                         
   0   7   4          4.04          3.03         0.71 o                         
   1   7   4          1.49          3.33         0.70 o                         
   2   7   4          2.20          3.55         0.73 o                         
   3   7   4          4.47          5.53         0.89 o                         
   4   7   4          1.44          1.01         0.29 o                         
  -2   8   4          0.10         -0.07         0.17 o                         
   0   8   4          1.00          1.26         0.31 o                         
   1   8   4         17.86         18.86         1.66 o                         
 -11   1   5         10.30          8.65         1.52 o                         
 -10   1   5          3.91          2.54         0.29 o                         
  -9   1   5         11.08         10.75         0.60 o                         
  -8   1   5          8.77         13.10         0.68 o                         
  -7   1   5         92.15         96.04         1.53 o                         
  -6   1   5         23.89         25.95         0.65 o                         
  -5   1   5         14.01         12.02         0.71 o                         
  -4   1   5       1312.01       1348.10        30.98 o                         
  -3   1   5        364.37        368.82         6.45 o                         
  -2   1   5         33.51         49.36         1.22 o                         
  -1   1   5        209.75        188.80         4.71 o                         
   0   1   5        197.73        204.54         2.86 o                         
   1   1   5       8569.80       7443.40       163.28 o                         
   2   1   5         47.95         55.73         1.56 o                         
   3   1   5        575.32        653.71        10.98 o                         
   4   1   5        106.89        107.02         2.62 o                         
   5   1   5        121.89        114.05         1.31 o                         
   6   1   5          9.71          9.73         0.35 o                         
   7   1   5         78.63         88.09         1.17 o                         
   8   1   5          0.17          0.01         0.19 o                         
   9   1   5         13.28         15.93         0.54 o                         
  10   1   5          3.48          3.06         0.33 o                         
 -10   2   5          4.34          4.85         0.27 o                         
  -9   2   5         22.70         23.43         0.75 o                         
  -8   2   5         17.94         16.77         0.76 o                         
  -7   2   5        293.80        299.80         3.21 o                         
  -6   2   5        405.22        406.11         3.81 o                         
  -5   2   5          9.86          7.36         0.66 o                         
  -4   2   5        400.94        419.23        10.96 o                         
  -3   2   5        157.71        159.52         4.87 o                         
  -2   2   5          2.45          0.51         0.32 o                         
  -1   2   5       1201.19       1193.51        27.80 o                         
   0   2   5          0.01          0.12         0.09 o                         
   1   2   5        184.83        198.60         3.47 o                         
   2   2   5        638.53        660.41         9.06 o                         
   3   2   5        638.12        748.01        10.19 o                         
   4   2   5        182.15        211.49         2.75 o                         
   5   2   5         32.38         33.61         0.50 o                         
   6   2   5         67.60         67.43         0.91 o                         
   7   2   5          5.41          6.84         0.33 o                         
   8   2   5         65.49         69.58         1.23 o                         
   9   2   5          8.19          7.72         0.87 o                         
  10   2   5          3.48          3.28         0.35 o                         
 -10   3   5          5.19          5.16         0.45 o                         
  -9   3   5         43.41         40.95         1.08 o                         
  -8   3   5         23.50         21.40         0.69 o                         
  -7   3   5        293.34        283.16         4.00 o                         
  -6   3   5        579.19        558.05        10.16 o                         
  -5   3   5         10.99         10.70         0.52 o                         
  -4   3   5          0.19          0.48         0.20 o                         
  -3   3   5          1.69          3.24         0.56 o                         
  -2   3   5        169.25        191.65         5.54 o                         
  -1   3   5       1318.82       1108.11       223.34 o                         
   0   3   5        602.32        664.40        11.46 o                         
   1   3   5        185.92        194.99         6.38 o                         
   2   3   5        559.07        615.41        14.55 o                         
   3   3   5        139.45        146.51         5.35 o                         
   4   3   5         30.41         43.60         1.30 o                         
   5   3   5          1.67          1.37         0.20 o                         
   6   3   5         11.64         13.03         1.15 o                         
   7   3   5          3.27          1.97         0.33 o                         
   8   3   5         37.16         39.49         1.08 o                         
   9   3   5         33.14         30.83         1.03 o                         
  -9   4   5          7.64          7.56         0.69 o                         
  -8   4   5          6.62          6.34         0.57 o                         
  -7   4   5          7.15          7.37         0.81 o                         
  -6   4   5        180.77        187.58         3.44 o                         
  -5   4   5         11.76          8.96         1.14 o                         
  -4   4   5         33.57         36.54         2.06 o                         
  -3   4   5         88.78         90.45         2.37 o                         
  -2   4   5         15.91         15.22         0.73 o                         
  -1   4   5          2.84          4.90         0.49 o                         
   0   4   5         93.65         91.51         3.57 o                         
   1   4   5        184.11        152.59         2.93 o                         
   2   4   5        513.33        546.34         7.97 o                         
   3   4   5        155.91        163.30         7.37 o                         
   4   4   5        103.97        123.61         4.83 o                         
   5   4   5          1.56          2.77         0.56 o                         
   6   4   5          0.07          0.50         0.36 o                         
   7   4   5         77.54         85.26         2.60 o                         
   8   4   5          4.25          3.61         0.57 o                         
   9   4   5          0.34          0.75         0.24 o                         
  -8   5   5          0.01          0.09         0.19 o                         
  -7   5   5          3.05          1.92         0.38 o                         
  -6   5   5          7.11          6.69         0.84 o                         
  -5   5   5        140.68        143.87         5.00 o                         
  -4   5   5          1.03          0.96         0.50 o                         
  -3   5   5         16.65         13.04         1.91 o                         
  -2   5   5          3.35          2.35         0.98 o                         
  -1   5   5          0.16          0.19         0.78 o                         
   0   5   5         18.10         22.87         1.10 o                         
   1   5   5         64.06         57.46         2.11 o                         
   2   5   5         29.24         27.51         1.18 o                         
   3   5   5         43.75         44.16         1.55 o                         
   4   5   5          4.71          6.17         0.50 o                         
   5   5   5         48.58         48.67         1.59 o                         
   6   5   5         41.20         38.73         1.54 o                         
   7   5   5         16.96         14.58         0.70 o                         
   8   5   5          1.29          0.70         0.32 o                         
  -7   6   5          0.08          0.04         0.21 o                         
  -6   6   5          8.72          8.68         0.46 o                         
  -5   6   5         17.69         16.68         0.86 o                         
  -4   6   5          3.37          2.43         0.61 o                         
  -3   6   5          5.80          5.52         0.82 o                         
  -2   6   5          4.68          3.75         0.89 o                         
  -1   6   5          3.12          3.29         0.65 o                         
   0   6   5          0.05          0.68         0.44 o                         
   1   6   5          1.50          1.51         0.39 o                         
   2   6   5          0.45          0.33         0.28 o                         
   3   6   5          0.01          0.28         0.39 o                         
   4   6   5          3.60          4.00         0.89 o                         
   5   6   5          0.55          0.98         0.42 o                         
   6   6   5          1.57          1.24         0.33 o                         
   7   6   5          0.00          0.10         0.14 o                         
  -5   7   5         19.96         19.17         1.42 o                         
  -4   7   5         12.79         12.02         0.60 o                         
  -3   7   5          1.10          1.40         0.38 o                         
  -2   7   5         23.54         29.07         0.93 o                         
  -1   7   5          9.21          7.00         0.95 o                         
   0   7   5          4.95          4.54         0.81 o                         
   1   7   5          0.38          0.19         0.46 o                         
   2   7   5          1.19          0.53         0.47 o                         
   3   7   5          0.46          1.21         0.55 o                         
   4   7   5         17.48         15.19         0.94 o                         
  -1   8   5          1.31          0.60         0.24 o                         
   0   8   5          2.65          2.54         0.36 o                         
   1   8   5          0.09          0.27         0.21 o                         
 -11   0   6          3.02          2.36         0.29 o                         
 -10   0   6          3.61          3.25         0.38 o                         
  -9   0   6         10.95         11.63         1.03 o                         
  -8   0   6         47.35         49.89         2.34 o                         
  -7   0   6          5.41          6.92         0.66 o                         
  -6   0   6         71.60         63.11         4.53 o                         
  -5   0   6        202.90        218.92         4.62 o                         
  -4   0   6        775.49        824.62        13.82 o                         
  -3   0   6       1725.36       1914.24        30.38 o                         
  -2   0   6         20.16         19.37         1.10 o                         
  -1   0   6         31.46         43.63         1.59 o                         
   1   0   6      10082.12      10234.78       223.44 o                         
   2   0   6       5573.22       4971.83       109.47 o                         
   3   0   6        406.20        382.48         9.69 o                         
   4   0   6        155.62        171.96         5.33 o                         
   5   0   6        157.70        157.63         2.50 o                         
   6   0   6        134.25        128.88         1.94 o                         
   7   0   6          0.04          0.02         0.23 o                         
   8   0   6          0.91          1.48         0.30 o                         
   9   0   6         58.13         58.03         2.47 o                         
  10   0   6         34.12         34.99         1.53 o                         
 -10   1   6         20.15         20.49         0.87 o                         
  -9   1   6          0.32          0.06         0.27 o                         
  -8   1   6          6.14          4.88         0.43 o                         
  -7   1   6        154.08        147.17         2.04 o                         
  -6   1   6         41.28         42.80         0.84 o                         
  -5   1   6        159.92        146.73         7.73 o                         
  -4   1   6         45.13         36.24         1.85 o                         
  -3   1   6         69.00         82.46         4.04 o                         
  -2   1   6        558.46        549.77         9.10 o                         
  -1   1   6          9.48          8.67         0.59 o                         
   0   1   6       1070.76       1059.42        13.69 o                         
   1   1   6       1669.72       1576.08        20.46 o                         
   2   1   6        298.31        302.44         5.29 o                         
   3   1   6        816.88        815.66        13.59 o                         
   4   1   6        316.34        307.35         5.95 o                         
   5   1   6         66.86         70.42         0.91 o                         
   6   1   6        109.91        111.35         1.17 o                         
   7   1   6          4.89          3.92         0.24 o                         
   8   1   6         68.56         69.17         1.08 o                         
   9   1   6          8.23          9.35         0.46 o                         
  10   1   6         11.23         12.17         0.55 o                         
 -10   2   6          1.17          0.57         0.19 o                         
  -9   2   6          2.47          3.84         0.40 o                         
  -8   2   6        173.85        174.18         4.17 o                         
  -7   2   6         28.76         29.47         0.95 o                         
  -6   2   6        243.83        253.49         3.30 o                         
  -5   2   6         32.98         36.98         0.94 o                         
  -4   2   6        368.67        387.83        10.39 o                         
  -3   2   6        183.50        184.99         5.57 o                         
  -2   2   6        409.31        460.82         7.86 o                         
  -1   2   6        511.02        469.16         6.34 o                         
   0   2   6        447.64        409.74         5.95 o                         
   1   2   6         45.92         28.98         0.67 o                         
   2   2   6         42.14         50.44         1.23 o                         
   3   2   6         55.07         54.46         1.99 o                         
   4   2   6        361.46        388.37         3.81 o                         
   5   2   6          0.02          0.26         0.09 o                         
   6   2   6        161.19        181.19         1.77 o                         
   7   2   6         31.43         33.40         0.79 o                         
   8   2   6         89.21         88.64         1.84 o                         
   9   2   6         16.13         17.39         0.90 o                         
  10   2   6         16.81         16.78         1.04 o                         
 -10   3   6          5.20          4.22         0.36 o                         
  -9   3   6          6.75          6.01         0.52 o                         
  -8   3   6         32.89         32.62         1.05 o                         
  -7   3   6          1.95          0.98         0.37 o                         
  -6   3   6         63.19         69.31         1.80 o                         
  -5   3   6         87.62         89.78         1.74 o                         
  -4   3   6          5.35          7.42         0.50 o                         
  -3   3   6          9.13          6.84         0.84 o                         
  -2   3   6        199.67        202.89         3.90 o                         
  -1   3   6          3.45          0.87         0.26 o                         
   0   3   6        864.13        858.90        19.30 o                         
   2   3   6        650.51        674.08         9.71 o                         
   3   3   6        483.06        525.55        15.49 o                         
   4   3   6         68.94         62.44         1.11 o                         
   5   3   6         27.53         30.25         0.67 o                         
   6   3   6         31.12         27.77         0.86 o                         
   7   3   6          6.65          7.28         0.51 o                         
   8   3   6         11.38         10.69         0.55 o                         
   9   3   6          2.49          1.85         0.29 o                         
  -9   4   6          0.02          0.16         0.18 o                         
  -8   4   6         18.14         15.08         1.66 o                         
  -7   4   6         77.93         76.98         2.22 o                         
  -6   4   6        107.45        108.46         2.92 o                         
  -5   4   6         52.02         59.06         2.79 o                         
  -4   4   6         13.42         14.49         1.47 o                         
  -3   4   6          9.52          8.02         0.89 o                         
  -2   4   6        130.16        135.78         3.19 o                         
  -1   4   6         27.32         27.87         1.06 o                         
   0   4   6         23.38         23.98         0.80 o                         
   1   4   6         40.35         52.34         2.07 o                         
   2   4   6         89.17         91.67         2.09 o                         
   3   4   6          5.49          7.80         1.14 o                         
   4   4   6         11.80         12.44         1.18 o                         
   5   4   6         25.74         22.69         1.49 o                         
   6   4   6          6.00          5.93         0.56 o                         
   7   4   6         19.84         19.60         1.08 o                         
   8   4   6          7.04          6.29         0.48 o                         
   9   4   6          0.02          0.04         0.17 o                         
  -8   5   6          0.03          0.15         0.19 o                         
  -7   5   6          0.64          0.47         0.27 o                         
  -6   5   6          0.65          1.50         0.54 o                         
  -5   5   6         19.71         21.54         1.59 o                         
  -4   5   6          9.56          8.60         0.73 o                         
  -3   5   6         48.13         41.92         3.27 o                         
  -2   5   6         11.36          9.03         1.64 o                         
  -1   5   6          1.14          0.39         0.73 o                         
   0   5   6        148.52        145.80         3.23 o                         
   1   5   6          9.27          9.22         0.71 o                         
   2   5   6         52.16         50.82         1.83 o                         
   3   5   6          0.25          0.22         0.37 o                         
   4   5   6          0.14          0.12         0.40 o                         
   5   5   6          2.74          2.15         0.52 o                         
   6   5   6          0.36          0.66         0.31 o                         
   7   5   6          6.83          8.68         0.81 o                         
   8   5   6          3.50          3.69         0.35 o                         
  -7   6   6          6.71          7.84         0.42 o                         
  -6   6   6          0.00          0.35         0.23 o                         
  -5   6   6          2.41          2.31         0.50 o                         
  -4   6   6         16.98         18.22         1.33 o                         
  -3   6   6          0.45          0.51         0.29 o                         
  -2   6   6          2.72          0.69         0.54 o                         
  -1   6   6          4.40          4.69         1.01 o                         
   0   6   6         26.46         26.04         1.45 o                         
   1   6   6         26.42         24.41         1.09 o                         
   2   6   6         16.46         19.86         1.24 o                         
   3   6   6          0.04         -0.10         0.29 o                         
   4   6   6          5.94          5.37         0.53 o                         
   5   6   6          0.21          0.01         0.25 o                         
   6   6   6          2.39          3.57         0.36 o                         
   7   6   6         12.49         10.26         0.40 o                         
  -5   7   6          0.04          0.00         0.14 o                         
  -4   7   6          4.14          4.86         0.60 o                         
  -3   7   6          5.13          3.62         0.44 o                         
  -2   7   6          1.31          0.79         0.33 o                         
  -1   7   6          0.18         -0.09         0.43 o                         
   0   7   6         26.53         29.15         1.83 o                         
   1   7   6         12.10         13.39         1.26 o                         
   2   7   6          2.28          2.35         0.64 o                         
   3   7   6          3.21          3.62         0.47 o                         
   4   7   6          7.84          9.13         0.85 o                         
  -1   8   6          0.29          0.46         0.21 o                         
   0   8   6          2.60          2.65         0.34 o                         
   1   8   6         13.31         14.19         0.66 o                         
 -10   1   7          6.96          7.58         0.32 o                         
  -9   1   7         48.51         48.79         2.10 o                         
  -8   1   7         13.82         21.46         0.80 o                         
  -7   1   7         97.31         96.58         1.85 o                         
  -6   1   7        112.59        108.01         1.89 o                         
  -5   1   7        141.82        152.59         2.14 o                         
  -4   1   7        779.15        854.88        20.37 o                         
  -3   1   7          7.35          8.33         0.54 o                         
  -2   1   7         28.99         24.60         0.71 o                         
  -1   1   7          3.20          4.17         0.24 o                         
   0   1   7         12.66         14.72         0.52 o                         
   1   1   7       4964.93       4597.41        58.51 o                         
   2   1   7         13.83         13.37         0.57 o                         
   3   1   7        980.21       1061.90        17.55 o                         
   4   1   7         59.70         47.95         1.11 o                         
   5   1   7        276.29        272.53         2.03 o                         
   6   1   7          9.54          9.65         0.28 o                         
   7   1   7         18.22         19.13         0.51 o                         
   8   1   7          2.09          1.90         0.28 o                         
   9   1   7        125.36        128.13         2.15 o                         
  10   1   7          2.91          2.48         0.49 o                         
 -10   2   7          0.54          0.41         0.13 o                         
  -9   2   7         40.18         40.75         1.07 o                         
  -8   2   7         25.52         24.23         1.66 o                         
  -7   2   7          2.07          1.64         0.27 o                         
  -6   2   7         87.98         83.00         1.49 o                         
  -5   2   7        348.27        361.96         4.77 o                         
  -4   2   7          0.95          1.06         0.51 o                         
  -3   2   7        361.25        411.83         7.40 o                         
  -2   2   7        190.19        210.82         7.42 o                         
  -1   2   7       1811.91       1764.19        19.64 o                         
   0   2   7         19.00         21.98         0.58 o                         
   1   2   7        554.46        603.56         8.21 o                         
   2   2   7        331.14        311.78         4.78 o                         
   3   2   7         12.00         16.59         1.16 o                         
   4   2   7        720.55        826.61         7.26 o                         
   5   2   7         50.68         60.87         0.70 o                         
   6   2   7          5.55          4.18         0.23 o                         
   7   2   7          1.04          1.72         0.26 o                         
   8   2   7          1.30          2.02         0.29 o                         
   9   2   7          3.16          2.80         0.31 o                         
  10   2   7          0.06          0.14         0.25 o                         
  -9   3   7         24.10         23.03         0.92 o                         
  -8   3   7        183.55        197.95         5.99 o                         
  -7   3   7         94.58         93.82         4.56 o                         
  -6   3   7        448.45        461.91         6.36 o                         
  -5   3   7         20.98         20.07         0.86 o                         
  -4   3   7         81.56         78.47         1.78 o                         
  -3   3   7         72.33         89.42         2.31 o                         
  -2   3   7        182.58        186.38         2.98 o                         
  -1   3   7        281.05        311.64         5.23 o                         
   0   3   7       1325.94       1397.44        31.86 o                         
   1   3   7         27.63         33.44         1.57 o                         
   2   3   7        383.12        384.09         5.95 o                         
   3   3   7          9.55         10.85         0.49 o                         
   4   3   7         40.22         45.19         0.93 o                         
   5   3   7         17.91         19.87         0.58 o                         
   6   3   7         58.89         60.71         1.23 o                         
   7   3   7          0.05          0.06         0.28 o                         
   8   3   7         17.99         19.30         0.83 o                         
   9   3   7          0.45          0.24         0.22 o                         
  -9   4   7          8.43          6.71         1.58 o                         
  -8   4   7          0.07          0.14         0.27 o                         
  -7   4   7          2.43          2.72         0.66 o                         
  -6   4   7         29.72         34.09         1.49 o                         
  -5   4   7        180.56        184.93         4.10 o                         
  -4   4   7        113.94        107.58         2.27 o                         
  -3   4   7         33.15         28.96         1.22 o                         
  -2   4   7        182.70        179.84         4.03 o                         
  -1   4   7         15.39         12.00         0.73 o                         
   0   4   7         17.57         14.79         0.65 o                         
   1   4   7         10.22         12.92         0.78 o                         
   2   4   7         17.75         15.42         0.89 o                         
   3   4   7        177.42        174.06         5.69 o                         
   4   4   7          0.00          0.64         0.25 o                         
   5   4   7          5.88          8.77         0.57 o                         
   6   4   7          1.62          1.54         0.36 o                         
   7   4   7         39.07         37.85         1.25 o                         
   8   4   7          0.70          1.02         0.34 o                         
   9   4   7          1.16          1.01         0.24 o                         
  -8   5   7          0.85          0.13         0.21 o                         
  -7   5   7          0.00         -0.36         0.36 o                         
  -6   5   7         20.98         20.00         0.99 o                         
  -5   5   7          2.19          2.68         0.48 o                         
  -4   5   7          7.80          8.97         0.66 o                         
  -3   5   7         20.98         18.09         0.91 o                         
  -2   5   7         20.25         22.11         2.35 o                         
  -1   5   7         35.16         28.88         1.59 o                         
   0   5   7         40.47         47.42         2.18 o                         
   1   5   7         41.37         46.59         1.59 o                         
   2   5   7        161.23        157.92         3.35 o                         
   3   5   7         54.52         55.26         2.20 o                         
   4   5   7          0.01         -0.01         0.49 o                         
   5   5   7          4.29          5.82         0.42 o                         
   6   5   7          1.59          2.56         0.49 o                         
   7   5   7         46.85         44.72         2.24 o                         
   8   5   7          0.10          0.34         0.20 o                         
  -7   6   7          1.21          1.13         0.27 o                         
  -6   6   7          1.28          2.09         0.43 o                         
  -4   6   7          0.26          0.52         0.30 o                         
  -3   6   7          0.27          0.46         0.28 o                         
  -2   6   7          0.12         -0.36         0.60 o                         
  -1   6   7         10.09          8.84         1.26 o                         
   0   6   7         17.79         20.40         1.29 o                         
   1   6   7         14.35         13.43         1.02 o                         
   2   6   7         45.35         45.12         1.27 o                         
   3   6   7         24.50         23.84         1.15 o                         
   4   6   7          2.67          3.55         0.44 o                         
   5   6   7         13.35         15.55         0.72 o                         
   6   6   7          0.51          0.42         0.21 o                         
   7   6   7          0.55          0.54         0.22 o                         
  -4   7   7          7.81          5.84         0.55 o                         
  -3   7   7          0.44          0.91         0.30 o                         
  -2   7   7          1.68          1.40         0.38 o                         
  -1   7   7          3.99          3.56         0.39 o                         
   0   7   7          0.27          0.81         0.50 o                         
   1   7   7          7.70          7.06         0.92 o                         
   2   7   7          1.18          1.01         0.52 o                         
   3   7   7          1.15          0.69         0.32 o                         
   4   7   7          0.32          0.70         0.34 o                         
 -10   0   8         33.33         38.05         1.19 o                         
  -9   0   8         31.04         37.53         1.71 o                         
  -8   0   8        223.76        218.01         6.37 o                         
  -7   0   8          3.02          4.16         0.62 o                         
  -6   0   8         13.56         13.64         0.61 o                         
  -5   0   8        108.57        108.69         2.25 o                         
  -4   0   8         69.22         70.80         2.04 o                         
  -3   0   8        533.87        584.70         9.99 o                         
  -2   0   8        142.45        129.35         4.00 o                         
  -1   0   8          0.52          0.22         0.27 o                         
   0   0   8         60.94         94.57         2.01 o                         
   1   0   8       6026.46       6474.92       141.75 o                         
   2   0   8       1437.65       1498.91        34.21 o                         
   3   0   8         14.46         13.22         1.12 o                         
   4   0   8         81.03         79.61         2.27 o                         
   5   0   8         55.81         63.09         1.68 o                         
   6   0   8         85.20         82.12         1.43 o                         
   7   0   8         81.77         79.48         1.88 o                         
   8   0   8        414.07        405.03        10.39 o                         
   9   0   8         33.19         32.83         1.62 o                         
 -10   1   8          7.56          7.86         0.51 o                         
  -9   1   8          5.99          4.62         0.64 o                         
  -8   1   8          0.18          0.21         0.36 o                         
  -7   1   8         77.96         72.23         1.53 o                         
  -6   1   8          8.33          8.01         0.46 o                         
  -5   1   8          0.81          0.72         0.18 o                         
  -4   1   8         87.39         93.06         2.53 o                         
  -3   1   8        104.29        112.68         2.15 o                         
  -2   1   8        276.96        277.29         5.68 o                         
  -1   1   8          2.34          2.50         0.21 o                         
   0   1   8        209.14        193.23         2.53 o                         
   1   1   8       1275.02       1181.61        15.70 o                         
   2   1   8       2545.53       2584.60        33.34 o                         
   3   1   8        230.47        213.63         4.46 o                         
   4   1   8        140.06        159.87         1.77 o                         
   5   1   8         39.09         37.36         0.55 o                         
   6   1   8          8.46          8.62         0.28 o                         
   7   1   8         25.46         23.60         0.64 o                         
   8   1   8         20.34         21.72         0.64 o                         
   9   1   8         27.56         30.48         1.36 o                         
  10   1   8         45.20         41.03         1.29 o                         
 -10   2   8         27.84         22.21         1.16 o                         
  -9   2   8         39.59         41.40         1.01 o                         
  -8   2   8          4.36          4.89         0.57 o                         
  -7   2   8          2.18          1.51         0.25 o                         
  -6   2   8        126.91        135.47         2.39 o                         
  -5   2   8         24.34         25.72         1.24 o                         
  -4   2   8          7.96         14.53         1.35 o                         
  -3   2   8         16.35         28.72         1.83 o                         
  -2   2   8        152.80        186.05         3.70 o                         
  -1   2   8          4.60          2.48         0.20 o                         
   0   2   8       1080.61       1027.55        13.30 o                         
   1   2   8         69.73         74.31         2.05 o                         
   2   2   8        518.33        543.20         7.82 o                         
   3   2   8         10.45         10.74         0.92 o                         
   4   2   8         27.05         23.30         0.44 o                         
   5   2   8         76.19         88.66         1.00 o                         
   6   2   8         58.21         60.73         1.04 o                         
   7   2   8          0.01          0.07         0.20 o                         
   8   2   8          0.72          1.12         0.29 o                         
   9   2   8          0.69          0.36         0.23 o                         
  10   2   8          0.04          0.04         0.23 o                         
  -9   3   8          4.41          5.49         0.54 o                         
  -8   3   8          3.47          3.89         0.67 o                         
  -7   3   8         12.08         11.84         0.82 o                         
  -6   3   8         50.74         53.72         1.14 o                         
  -5   3   8        233.42        218.03         3.21 o                         
  -4   3   8        166.40        150.88         3.53 o                         
  -3   3   8          2.77          1.46         0.32 o                         
  -2   3   8        255.40        272.59         4.16 o                         
  -1   3   8         36.35         38.86         1.20 o                         
   0   3   8        350.36        350.62         6.59 o                         
   1   3   8         21.04         26.13         1.28 o                         
   2   3   8          0.52          0.21         0.28 o                         
   3   3   8        339.05        330.44         5.22 o                         
   4   3   8          0.14          0.09         0.15 o                         
   5   3   8          4.54          4.24         0.30 o                         
   6   3   8          5.89          3.81         0.37 o                         
   7   3   8          0.07          0.50         0.34 o                         
   8   3   8         17.35         20.51         0.72 o                         
   9   3   8          4.02          3.42         0.41 o                         
  -9   4   8         41.71         43.52         1.58 o                         
  -8   4   8          1.21          1.77         0.45 o                         
  -7   4   8         20.67         18.52         1.04 o                         
  -6   4   8          6.39          8.51         0.72 o                         
  -5   4   8         36.87         35.38         4.11 o                         
  -4   4   8          0.93          1.72         0.47 o                         
  -3   4   8         26.06         25.24         0.97 o                         
  -2   4   8         23.14         26.85         1.27 o                         
  -1   4   8         49.94         57.27         1.72 o                         
   0   4   8         29.07         34.89         1.06 o                         
   1   4   8         23.88         26.41         0.98 o                         
   2   4   8         16.10         18.12         0.78 o                         
   3   4   8          0.01          0.60         0.48 o                         
   4   4   8          0.14          0.17         0.21 o                         
   5   4   8         23.12         18.65         0.67 o                         
   6   4   8         26.54         20.92         0.94 o                         
   7   4   8          7.29         11.02         1.27 o                         
   8   4   8          8.48          8.33         0.88 o                         
  -8   5   8          1.02          1.31         0.33 o                         
  -7   5   8          0.92          0.82         0.36 o                         
  -6   5   8          0.17          0.12         0.31 o                         
  -5   5   8         34.04         35.69         1.36 o                         
  -4   5   8          1.06          0.82         0.33 o                         
  -3   5   8          9.11          8.05         0.83 o                         
  -2   5   8          7.08          6.97         0.82 o                         
  -1   5   8          2.38          0.84         0.48 o                         
   0   5   8         24.51         22.92         1.61 o                         
   1   5   8        119.03        117.29         2.42 o                         
   2   5   8         99.26        101.31         3.67 o                         
   3   5   8         55.53         68.12         3.52 o                         
   4   5   8         11.54         13.14         0.90 o                         
   5   5   8         33.34         31.88         1.07 o                         
   6   5   8          0.03          0.20         0.52 o                         
   7   5   8         25.58         26.60         1.61 o                         
   8   5   8         10.72         10.83         0.42 o                         
  -6   6   8          2.96          3.69         0.49 o                         
  -5   6   8          0.46          1.23         0.47 o                         
  -4   6   8          6.97          5.50         0.56 o                         
  -3   6   8         37.42         32.38         1.38 o                         
  -2   6   8         11.17          8.40         0.77 o                         
  -1   6   8         12.26         12.43         1.48 o                         
   0   6   8        124.33        119.45         3.32 o                         
   1   6   8         43.13         41.26         1.46 o                         
   2   6   8         11.14          8.27         0.64 o                         
   3   6   8         41.38         46.39         1.08 o                         
   4   6   8          0.02          0.04         0.23 o                         
   5   6   8          0.97          0.39         0.25 o                         
   6   6   8          3.69          3.08         0.30 o                         
   7   6   8         11.10         10.31         0.55 o                         
  -5   7   8          0.01         -0.17         0.18 o                         
  -4   7   8          0.08          0.19         0.20 o                         
  -3   7   8          0.03          0.18         0.39 o                         
  -2   7   8          6.70          5.98         0.66 o                         
  -1   7   8          2.54          3.08         0.37 o                         
   0   7   8          3.08          2.88         0.68 o                         
   1   7   8          0.46          0.69         0.51 o                         
   2   7   8          2.77          3.89         0.48 o                         
   3   7   8          1.53          2.64         0.82 o                         
   4   7   8          0.57          0.96         0.31 o                         
 -10   1   9          3.11          2.49         0.22 o                         
  -9   1   9         12.23         12.97         0.60 o                         
  -8   1   9         43.40         44.83         1.70 o                         
  -7   1   9         11.35         13.97         0.70 o                         
  -6   1   9          1.74          0.83         0.23 o                         
  -5   1   9        389.27        434.52         5.10 o                         
  -4   1   9         49.13         49.05         1.73 o                         
  -3   1   9        143.51        136.17         2.51 o                         
  -2   1   9        524.15        481.19         6.80 o                         
  -1   1   9        135.65        122.96         2.36 o                         
   0   1   9        589.93        584.59         6.89 o                         
   1   1   9       1493.54       1434.77        38.67 o                         
   2   1   9        498.76        577.40         8.19 o                         
   3   1   9         74.89         83.33         2.38 o                         
   4   1   9        325.08        333.31         4.68 o                         
   5   1   9          6.16          9.23         0.33 o                         
   6   1   9         73.47         72.37         1.14 o                         
   7   1   9          0.08         -0.09         0.18 o                         
   8   1   9         20.58         19.67         0.73 o                         
   9   1   9          6.25          6.04         0.63 o                         
  10   1   9          6.92          5.06         0.43 o                         
 -10   2   9          1.13          0.72         0.21 o                         
  -9   2   9          8.06          8.83         0.46 o                         
  -8   2   9          2.86          3.33         0.43 o                         
  -7   2   9          9.91          8.70         0.51 o                         
  -6   2   9        144.61        148.18         2.92 o                         
  -5   2   9        578.66        566.74         8.25 o                         
  -4   2   9          0.26          0.29         0.19 o                         
  -3   2   9        158.01        183.44         3.92 o                         
  -2   2   9        621.26        569.34        17.74 o                         
  -1   2   9       1136.15       1091.64        12.48 o                         
   0   2   9        199.74        194.47         3.78 o                         
   1   2   9         53.38         64.98         1.65 o                         
   2   2   9          2.07          2.87         0.55 o                         
   3   2   9          6.84          5.75         0.30 o                         
   4   2   9          0.25          0.48         0.10 o                         
   5   2   9          0.31          0.16         0.11 o                         
   6   2   9         29.81         29.62         0.92 o                         
   7   2   9          8.20          6.59         0.38 o                         
   8   2   9         30.93         30.11         1.17 o                         
   9   2   9          5.54          6.02         0.44 o                         
  -9   3   9          0.00          0.14         0.19 o                         
  -8   3   9         37.60         32.62         1.26 o                         
  -7   3   9         30.33         27.02         1.20 o                         
  -6   3   9          1.01          1.59         0.25 o                         
  -5   3   9        157.21        153.10         2.85 o                         
  -4   3   9        154.32        142.42         3.42 o                         
  -3   3   9         10.31          8.34         0.51 o                         
  -2   3   9          0.36          1.32         0.34 o                         
  -1   3   9        415.67        435.15        10.25 o                         
   0   3   9         95.95        103.76         1.96 o                         
   1   3   9         68.37         78.49         1.63 o                         
   2   3   9          0.04          0.04         0.21 o                         
   3   3   9        129.54        122.16         2.55 o                         
   4   3   9          0.02         -0.02         0.12 o                         
   5   3   9         22.16         22.95         0.54 o                         
   6   3   9         19.18         21.09         0.60 o                         
   7   3   9          0.68          0.39         0.31 o                         
   8   3   9          1.64          1.44         0.27 o                         
   9   3   9          1.25          1.32         0.30 o                         
  -8   4   9         27.02         26.98         1.72 o                         
  -7   4   9         10.31          8.20         0.65 o                         
  -6   4   9          0.21          0.87         0.99 o                         
  -5   4   9          2.47          2.71         0.69 o                         
  -4   4   9         35.46         32.23         1.34 o                         
  -3   4   9         24.34         20.74         0.91 o                         
  -2   4   9          1.72          3.60         0.55 o                         
  -1   4   9         37.63         32.08         1.05 o                         
   0   4   9        143.17        137.93         2.36 o                         
   1   4   9          0.03          0.19         0.19 o                         
   2   4   9        225.65        213.71         3.48 o                         
   3   4   9         27.66         26.13         1.09 o                         
   4   4   9        108.07        112.63         1.62 o                         
   5   4   9         10.54         10.48         0.51 o                         
   6   4   9          3.81          3.71         0.71 o                         
   7   4   9         55.37         58.05         2.86 o                         
   8   4   9         31.28         32.26         1.28 o                         
   9   4   9          7.53          5.67         0.43 o                         
  -7   5   9          1.38          1.72         0.30 o                         
  -6   5   9          0.59          0.94         0.33 o                         
  -5   5   9         48.66         48.86         2.31 o                         
  -4   5   9          6.47          9.13         1.03 o                         
  -3   5   9          0.09         -0.11         0.47 o                         
  -2   5   9          3.45          3.25         0.65 o                         
  -1   5   9          1.25          1.41         0.52 o                         
   0   5   9          0.54          1.34         0.39 o                         
   1   5   9         15.24         16.42         1.12 o                         
   2   5   9         84.47         95.10         1.80 o                         
   3   5   9         32.11         35.78         1.67 o                         
   4   5   9         33.81         30.35         1.32 o                         
   5   5   9         33.62         32.19         1.43 o                         
   6   5   9         43.64         45.76         1.34 o                         
   7   5   9          0.59          0.64         0.42 o                         
  -6   6   9          1.93          1.37         0.23 o                         
  -5   6   9         11.00         11.34         0.92 o                         
  -4   6   9         15.93         16.09         0.88 o                         
  -3   6   9         10.98         11.04         0.80 o                         
  -2   6   9         22.17         19.47         1.09 o                         
  -1   6   9          0.01         -0.27         0.65 o                         
   0   6   9         81.48         88.35         2.36 o                         
   1   6   9         36.24         36.33         1.65 o                         
   2   6   9          4.94          4.62         0.51 o                         
   3   6   9          2.65          2.95         0.40 o                         
   4   6   9          2.80          2.25         0.28 o                         
   5   6   9          1.08          1.24         0.26 o                         
   6   6   9          6.94          6.37         0.47 o                         
  -4   7   9          0.95          1.97         0.27 o                         
  -3   7   9          0.24          0.28         0.24 o                         
  -2   7   9          1.85          1.68         0.35 o                         
  -1   7   9          0.22          0.34         0.25 o                         
   0   7   9         21.28         22.36         1.58 o                         
   1   7   9         10.55         12.30         1.13 o                         
   2   7   9          2.92          3.13         0.42 o                         
   3   7   9          2.90          2.50         0.35 o                         
 -10   0  10         15.61         16.24         1.13 o                         
  -9   0  10         28.65         29.59         1.57 o                         
  -7   0  10        102.57        107.90         4.05 o                         
  -6   0  10        211.65        223.01         4.03 o                         
  -5   0  10          1.86          1.74         0.32 o                         
  -4   0  10         47.67         43.12         1.55 o                         
  -3   0  10       1144.40       1154.22        18.96 o                         
  -2   0  10        101.05        100.53         3.54 o                         
  -1   0  10        386.98        432.09         7.58 o                         
   0   0  10       2079.51       2150.35        34.00 o                         
   1   0  10       2417.14       2719.92        44.55 o                         
   2   0  10       4732.20       4499.05       100.07 o                         
   3   0  10          0.66          2.97         0.54 o                         
   5   0  10          0.05          0.96         0.24 o                         
   6   0  10          1.64          1.07         0.21 o                         
   7   0  10         13.36         10.76         0.62 o                         
   8   0  10        224.06        228.06         7.15 o                         
 -10   1  10          3.87          3.59         0.23 o                         
  -9   1  10         11.54         12.24         0.83 o                         
  -8   1  10          1.36          0.88         0.63 o                         
  -7   1  10          9.02          7.66         0.75 o                         
  -6   1  10         15.15         13.98         0.78 o                         
  -5   1  10          8.02          8.01         0.43 o                         
  -4   1  10        201.66        217.49         4.77 o                         
  -3   1  10        138.20        154.46         2.81 o                         
  -2   1  10         54.57         66.24         2.01 o                         
  -1   1  10        791.12        741.58         8.74 o                         
   0   1  10        577.98        551.32         6.61 o                         
   1   1  10        139.42        133.07         5.32 o                         
   2   1  10        286.79        294.67         4.66 o                         
   3   1  10          2.63          0.51         0.17 o                         
   4   1  10         89.45         91.57         1.17 o                         
   5   1  10         93.53         92.91         1.14 o                         
   6   1  10        160.71        159.75         1.55 o                         
   7   1  10         44.40         42.62         0.92 o                         
   8   1  10          0.04          0.10         0.27 o                         
   9   1  10         41.82         44.51         1.57 o                         
  10   1  10          0.08          0.14         0.27 o                         
  -9   2  10          0.02          0.08         0.23 o                         
  -8   2  10          1.85          1.35         0.23 o                         
  -7   2  10         33.56         31.21         0.81 o                         
  -6   2  10        132.18        136.54         2.54 o                         
  -5   2  10          3.27          2.25         0.34 o                         
  -4   2  10        163.01        162.63         2.22 o                         
  -3   2  10        244.19        278.29         5.52 o                         
  -2   2  10          0.00          0.23         0.20 o                         
  -1   2  10        168.88        164.37         2.38 o                         
   0   2  10         58.86         68.88         1.27 o                         
   1   2  10          1.38          1.96         0.74 o                         
   2   2  10          2.01          3.24         0.46 o                         
   3   2  10          0.03          0.41         0.13 o                         
   4   2  10          3.70          3.85         0.20 o                         
   5   2  10          8.34          6.96         0.30 o                         
   6   2  10         20.61         23.36         0.56 o                         
   7   2  10          9.55          9.22         0.50 o                         
   8   2  10          3.39          4.00         0.37 o                         
   9   2  10          1.76          2.07         0.28 o                         
  -9   3  10          4.78          7.10         0.70 o                         
  -8   3  10          7.00          6.57         0.85 o                         
  -7   3  10          8.63          7.13         0.70 o                         
  -6   3  10         72.88         71.01         1.35 o                         
  -5   3  10         81.82         87.39         2.43 o                         
  -4   3  10         26.90         29.83         1.32 o                         
  -3   3  10          5.24          5.03         0.36 o                         
  -2   3  10        194.44        198.97         2.88 o                         
  -1   3  10         16.37         14.24         0.54 o                         
   0   3  10        405.89        407.07         5.56 o                         
   1   3  10          7.61          7.58         0.43 o                         
   2   3  10          5.34          6.33         0.40 o                         
   3   3  10         49.59         56.50         1.09 o                         
   4   3  10          0.12          0.24         0.15 o                         
   5   3  10          2.79          3.95         0.26 o                         
   6   3  10          1.56          1.91         0.25 o                         
   7   3  10          0.00          0.14         0.30 o                         
   8   3  10         14.88         16.03         0.69 o                         
   9   3  10          7.64          6.28         0.58 o                         
  -8   4  10          7.48          7.42         0.75 o                         
  -7   4  10          0.16          0.07         0.26 o                         
  -6   4  10          1.97          1.59         0.38 o                         
  -5   4  10          8.01          6.65         0.91 o                         
  -4   4  10         17.81         18.99         0.89 o                         
  -3   4  10          1.39          0.82         0.37 o                         
  -2   4  10          0.36          0.75         0.33 o                         
  -1   4  10         64.00         59.98         1.78 o                         
   0   4  10         40.20         43.32         1.50 o                         
   1   4  10         27.31         27.02         0.86 o                         
   2   4  10         29.33         23.67         0.69 o                         
   3   4  10         24.02         24.32         0.77 o                         
   4   4  10         66.80         61.21         1.31 o                         
   5   4  10         17.82         21.81         0.81 o                         
   6   4  10          0.53          0.64         0.34 o                         
   7   4  10          0.56          1.02         0.41 o                         
   8   4  10          0.05          0.28         0.22 o                         
  -8   5  10          6.24          6.12         0.48 o                         
  -7   5  10          0.88          0.75         0.21 o                         
  -6   5  10          0.03         -0.01         0.26 o                         
  -5   5  10          6.32          7.54         0.89 o                         
  -4   5  10          0.81          1.13         0.56 o                         
  -3   5  10          5.49          3.87         0.76 o                         
  -2   5  10         30.84         25.57         1.39 o                         
  -1   5  10          0.23          0.15         0.45 o                         
   0   5  10          0.69          1.13         0.38 o                         
   1   5  10         19.60         20.09         1.01 o                         
   2   5  10         10.39          9.83         0.89 o                         
   3   5  10        182.50        183.19         2.74 o                         
   4   5  10         35.60         38.72         1.04 o                         
   5   5  10         26.23         27.35         0.93 o                         
   6   5  10          2.10          1.28         0.48 o                         
   7   5  10          2.84          3.33         0.39 o                         
  -6   6  10          0.00          0.29         0.28 o                         
  -5   6  10          4.01          5.03         0.57 o                         
  -4   6  10         13.23         11.65         0.73 o                         
  -3   6  10         11.13         12.29         0.82 o                         
  -2   6  10          3.66          2.79         0.53 o                         
  -1   6  10         17.26         17.33         1.08 o                         
   0   6  10          4.07          4.13         0.62 o                         
   1   6  10          0.21          0.52         0.42 o                         
   2   6  10         61.04         61.49         2.49 o                         
   3   6  10         14.80         16.96         0.80 o                         
   4   6  10          5.28          5.05         0.34 o                         
   5   6  10          8.30          8.71         0.62 o                         
   6   6  10          7.85          7.99         0.70 o                         
  -4   7  10          0.14          0.08         0.20 o                         
  -3   7  10          0.34          0.26         0.22 o                         
  -2   7  10          5.95          6.14         0.52 o                         
  -1   7  10          1.42          1.07         0.25 o                         
   0   7  10         20.53         20.34         0.86 o                         
   1   7  10         14.22         13.63         0.68 o                         
   2   7  10          5.85          6.10         0.77 o                         
 -10   1  11          0.98          2.82         0.21 o                         
  -9   1  11          0.39          0.71         0.28 o                         
  -8   1  11          3.74          3.70         0.41 o                         
  -7   1  11         95.89         90.45         1.86 o                         
  -6   1  11          0.01         -0.05         0.28 o                         
  -5   1  11         74.66         75.47         1.43 o                         
  -4   1  11        364.74        375.38         4.40 o                         
  -3   1  11          0.14          0.26         0.19 o                         
  -2   1  11          6.83          7.39         0.63 o                         
  -1   1  11         28.75         47.13         1.05 o                         
   0   1  11         15.32         14.24         0.69 o                         
   1   1  11        643.60        707.77        11.93 o                         
   2   1  11        309.78        250.75         4.85 o                         
   3   1  11        177.56        163.80         2.59 o                         
   4   1  11         21.53         18.76         0.48 o                         
   5   1  11          0.81          0.51         0.14 o                         
   6   1  11        109.75        117.17         1.30 o                         
   7   1  11        355.69        365.52         3.99 o                         
   8   1  11         17.86         20.81         0.77 o                         
   9   1  11          0.40          0.41         0.30 o                         
  -9   2  11          0.16          0.21         0.22 o                         
  -8   2  11          7.09          7.26         0.47 o                         
  -7   2  11          0.24          0.36         0.25 o                         
  -6   2  11         15.37         18.46         0.65 o                         
  -5   2  11        333.19        323.38         4.41 o                         
  -4   2  11         23.59         29.63         0.74 o                         
  -3   2  11        121.18        113.62         2.89 o                         
  -2   2  11        201.37        176.17         3.74 o                         
  -1   2  11        273.36        251.25         3.80 o                         
   0   2  11        135.79        135.90         6.38 o                         
   1   2  11          0.34          0.63         0.30 o                         
   2   2  11          0.96          0.75         0.21 o                         
   3   2  11         10.14          8.85         0.32 o                         
   4   2  11          1.64          2.33         0.18 o                         
   5   2  11          1.25          1.64         0.19 o                         
   6   2  11         80.94         85.90         1.08 o                         
   7   2  11         24.30         22.45         0.80 o                         
   8   2  11          7.42          6.87         0.45 o                         
   9   2  11          0.94          0.64         0.32 o                         
  -9   3  11          7.79          9.73         0.76 o                         
  -8   3  11          0.19          0.13         0.44 o                         
  -7   3  11          0.51          0.35         0.27 o                         
  -6   3  11         53.70         52.39         1.22 o                         
  -5   3  11         64.76         64.69         1.95 o                         
  -4   3  11          0.17          0.24         0.30 o                         
  -3   3  11          4.42          2.82         0.29 o                         
  -2   3  11          0.49          0.87         0.19 o                         
  -1   3  11         33.88         34.94         2.14 o                         
   0   3  11        145.20        157.91         2.76 o                         
   1   3  11         14.85         16.68         0.72 o                         
   2   3  11          3.95          3.64         0.29 o                         
   3   3  11         68.35         72.94         1.19 o                         
   4   3  11          0.33          0.47         0.17 o                         
   5   3  11          0.06          0.22         0.18 o                         
   6   3  11          1.78          1.66         0.29 o                         
   7   3  11          1.30          0.97         0.26 o                         
   8   3  11         11.97         12.37         1.19 o                         
   9   3  11          0.23          0.10         0.32 o                         
  -8   4  11          1.52          1.36         0.42 o                         
  -7   4  11          2.05          0.91         0.48 o                         
  -6   4  11          1.63          1.85         0.37 o                         
  -5   4  11         12.77         13.74         0.90 o                         
  -4   4  11        149.51        157.72         3.12 o                         
  -3   4  11          2.31          2.01         0.36 o                         
  -2   4  11         59.45         61.89         2.20 o                         
  -1   4  11        224.13        225.01         3.49 o                         
   0   4  11          1.16          1.34         0.27 o                         
   1   4  11         25.53         24.01         0.87 o                         
   2   4  11        100.62         99.50         1.53 o                         
   3   4  11        402.41        426.23         4.35 o                         
   4   4  11         21.04         21.48         0.74 o                         
   5   4  11          5.96          4.21         0.51 o                         
   6   4  11          8.17          7.91         0.65 o                         
   7   4  11          5.98          5.97         0.61 o                         
   8   4  11          1.48          1.26         0.28 o                         
  -7   5  11          2.43          3.51         0.50 o                         
  -6   5  11         19.01         17.47         2.19 o                         
  -5   5  11          0.23          0.63         0.46 o                         
  -4   5  11          2.95          4.35         0.75 o                         
  -3   5  11         17.57         16.25         1.13 o                         
  -2   5  11        127.23        119.01         2.74 o                         
  -1   5  11          4.36          2.95         1.01 o                         
   0   5  11         42.48         44.59         3.13 o                         
   1   5  11          1.64          2.46         0.38 o                         
   2   5  11         40.56         43.19         1.79 o                         
   3   5  11         25.08         23.83         0.74 o                         
   4   5  11         19.92         23.67         0.78 o                         
   5   5  11          1.43          0.43         0.32 o                         
   6   5  11         15.04         15.27         0.88 o                         
   7   5  11         13.70         12.75         1.09 o                         
  -6   6  11         10.60          9.73         0.63 o                         
  -5   6  11          7.81          6.96         0.89 o                         
  -4   6  11          0.02         -0.04         0.30 o                         
  -3   6  11          7.52          6.56         0.61 o                         
  -2   6  11          0.79          1.08         0.40 o                         
  -1   6  11          0.80          0.74         0.44 o                         
   0   6  11          9.02          7.33         0.78 o                         
   1   6  11          0.59          1.17         0.47 o                         
   2   6  11          0.00          0.76         0.30 o                         
   3   6  11          2.31          2.52         0.40 o                         
   4   6  11          1.92          1.54         0.32 o                         
   5   6  11          3.68          3.26         0.69 o                         
  -4   7  11          0.11          0.10         0.15 o                         
  -3   7  11          3.43          2.70         0.29 o                         
  -2   7  11          1.10          1.29         0.22 o                         
  -1   7  11          1.46          2.07         0.29 o                         
   0   7  11          2.32          2.22         0.32 o                         
   1   7  11         13.15         12.82         0.73 o                         
 -10   0  12          0.78          0.37         0.15 o                         
  -9   0  12          5.00          4.64         0.63 o                         
  -8   0  12         76.31         76.87         2.97 o                         
  -7   0  12         14.54         10.18         0.77 o                         
  -6   0  12          0.74          0.97         0.30 o                         
  -5   0  12         18.07         19.45         0.72 o                         
  -4   0  12          0.04          0.06         0.16 o                         
  -3   0  12       2012.46       1975.92        31.88 o                         
  -2   0  12         97.21        110.59         2.59 o                         
  -1   0  12        165.93        167.19         7.12 o                         
   0   0  12        668.34        636.69        17.88 o                         
   1   0  12          0.04          1.03         0.39 o                         
   2   0  12        880.64        842.09        14.48 o                         
   3   0  12        153.85        141.49         2.79 o                         
   4   0  12         18.90         17.16         0.76 o                         
   5   0  12         66.50         59.01         1.81 o                         
   6   0  12        508.37        493.09         7.48 o                         
   7   0  12        216.47        226.88         7.47 o                         
   8   0  12          5.43          4.49         0.92 o                         
 -10   1  12          0.05          0.06         0.14 o                         
  -9   1  12          2.96          3.14         0.90 o                         
  -8   1  12          5.41          5.25         0.43 o                         
  -7   1  12         36.92         32.11         0.88 o                         
  -6   1  12         25.07         29.41         0.77 o                         
  -5   1  12          7.61          5.77         0.34 o                         
  -4   1  12         69.86         69.42         1.17 o                         
  -3   1  12         75.45         86.18         2.53 o                         
  -2   1  12        294.28        283.05         4.60 o                         
  -1   1  12          4.78          5.62         0.36 o                         
   0   1  12          0.00          0.38         0.16 o                         
   1   1  12        330.34        319.77         4.05 o                         
   2   1  12        357.96        339.00         3.25 o                         
   3   1  12        161.35        156.13         1.60 o                         
   4   1  12         45.86         42.03         0.70 o                         
   5   1  12        140.84        139.81         1.35 o                         
   6   1  12         87.26         89.61         1.25 o                         
   7   1  12          3.68          3.02         0.35 o                         
   8   1  12          3.49          3.14         0.48 o                         
   9   1  12          9.50          9.75         0.66 o                         
  -9   2  12          0.04         -0.07         0.24 o                         
  -8   2  12          2.39          2.38         0.31 o                         
  -7   2  12          1.79          2.20         0.33 o                         
  -6   2  12         18.69         18.74         0.65 o                         
  -5   2  12         19.44         22.56         0.70 o                         
  -4   2  12          7.57          7.66         0.42 o                         
  -3   2  12          0.64          1.24         0.18 o                         
  -2   2  12         22.62         24.79         1.28 o                         
  -1   2  12         31.89         29.30         1.55 o                         
   0   2  12          2.66          5.86         0.81 o                         
   1   2  12         91.53         95.62         1.82 o                         
   2   2  12        250.49        258.10         2.99 o                         
   3   2  12         73.87         63.78         0.84 o                         
   4   2  12         89.71         91.63         1.31 o                         
   5   2  12        215.07        220.74         2.19 o                         
   6   2  12        101.21        104.09         1.30 o                         
   7   2  12          1.99          1.55         0.29 o                         
   8   2  12          9.61          9.69         0.77 o                         
   9   2  12          0.47          0.22         0.22 o                         
  -9   3  12          0.63          0.99         0.32 o                         
  -8   3  12          1.48          1.78         0.50 o                         
  -7   3  12          0.01         -0.22         0.46 o                         
  -6   3  12         49.03         48.09         1.53 o                         
  -5   3  12         15.08         13.91         0.92 o                         
  -4   3  12         10.55         11.74         0.69 o                         
  -3   3  12          8.35          8.25         0.47 o                         
  -2   3  12         90.33         95.14         1.75 o                         
  -1   3  12         30.35         34.90         1.48 o                         
   0   3  12         24.10         26.55         0.98 o                         
   1   3  12        114.16        114.24         1.97 o                         
   2   3  12         46.15         38.16         0.89 o                         
   3   3  12          0.02          0.12         0.16 o                         
   4   3  12         22.91         23.48         0.58 o                         
   5   3  12         47.89         52.77         0.84 o                         
   6   3  12          0.02         -0.24         0.24 o                         
   7   3  12          0.12          0.12         0.22 o                         
   8   3  12          5.65          5.39         0.62 o                         
  -8   4  12          6.16          6.10         0.62 o                         
  -7   4  12          1.01          1.31         0.53 o                         
  -6   4  12          4.63          3.57         0.66 o                         
  -5   4  12         16.21         21.18         1.10 o                         
  -4   4  12        133.08        124.94         2.67 o                         
  -3   4  12         36.55         31.90         1.18 o                         
  -2   4  12          3.15          2.01         0.37 o                         
  -1   4  12          1.63          2.19         0.37 o                         
   0   4  12         26.35         26.30         0.88 o                         
   1   4  12          0.49          0.79         0.27 o                         
   2   4  12         79.60         84.09         1.53 o                         
   3   4  12         65.18         69.61         1.20 o                         
   4   4  12         13.24         13.27         0.59 o                         
   5   4  12         27.62         30.77         1.13 o                         
   6   4  12          1.24          1.04         0.35 o                         
   7   4  12          3.42          2.72         0.34 o                         
   8   4  12          0.17          0.17         0.33 o                         
  -7   5  12          2.54          2.28         0.42 o                         
  -6   5  12          5.53          6.54         0.72 o                         
  -5   5  12         10.72         12.69         1.04 o                         
  -4   5  12          0.01          0.28         0.46 o                         
  -3   5  12          4.08          2.26         0.79 o                         
  -2   5  12          1.21          1.15         0.51 o                         
  -1   5  12         24.59         22.30         2.15 o                         
   0   5  12          2.94          2.36         0.47 o                         
   1   5  12         19.13         25.70         1.04 o                         
   2   5  12          2.97          2.75         0.61 o                         
   3   5  12         42.85         39.65         1.00 o                         
   4   5  12          4.79          3.34         0.40 o                         
   5   5  12         16.59         19.05         0.87 o                         
   6   5  12         13.31         12.22         0.79 o                         
   7   5  12          0.07          0.28         0.20 o                         
  -6   6  12          4.04          3.64         0.35 o                         
  -5   6  12          1.57          1.37         0.37 o                         
  -4   6  12         12.94         12.91         0.70 o                         
  -3   6  12          2.55          3.33         0.46 o                         
  -2   6  12          6.62          8.29         1.12 o                         
  -1   6  12         14.04         13.23         0.93 o                         
   0   6  12          2.40          1.70         0.30 o                         
   1   6  12         69.76         74.15         1.94 o                         
   2   6  12          0.75          0.57         0.26 o                         
   3   6  12         16.32         15.41         0.80 o                         
   4   6  12          0.47          0.23         0.30 o                         
   5   6  12          0.85          0.54         0.35 o                         
  -3   7  12          1.66          1.82         0.21 o                         
  -2   7  12          0.53          0.10         0.17 o                         
  -1   7  12          0.65          0.62         0.18 o                         
   0   7  12          0.12          0.08         0.19 o                         
   2   7  12          1.36          1.92         0.42 o                         
  -9   1  13         13.92         13.63         1.25 o                         
  -8   1  13          1.39          1.59         0.29 o                         
  -7   1  13          6.55          5.31         0.46 o                         
  -6   1  13          4.58          4.24         0.32 o                         
  -5   1  13         48.62         48.77         1.00 o                         
  -4   1  13          1.32          1.67         0.21 o                         
  -3   1  13          4.05          2.72         0.29 o                         
  -2   1  13        492.45        465.00         9.06 o                         
  -1   1  13        208.89        209.75         3.13 o                         
   0   1  13         26.84         31.89         0.90 o                         
   1   1  13        151.15        156.66         1.87 o                         
   2   1  13         59.84         50.34         0.83 o                         
   3   1  13        343.57        335.59         2.82 o                         
   4   1  13        165.00        152.14         1.63 o                         
   5   1  13        164.88        161.90         1.51 o                         
   6   1  13        113.53        114.30         1.53 o                         
   7   1  13          0.78          0.53         0.32 o                         
   8   1  13          6.69          5.65         0.65 o                         
   9   1  13         12.37         11.06         2.06 o                         
  -9   2  13          5.35          5.26         0.49 o                         
  -8   2  13          0.98          1.19         0.29 o                         
  -7   2  13          3.78          2.55         0.39 o                         
  -6   2  13         90.38         85.86         1.55 o                         
  -5   2  13          0.24          0.53         0.20 o                         
  -4   2  13         18.03         16.93         0.70 o                         
  -3   2  13         24.04         23.16         0.65 o                         
  -2   2  13          0.09          0.10         0.16 o                         
  -1   2  13         45.39         56.11         1.82 o                         
   0   2  13        166.69        174.18         6.03 o                         
   1   2  13         14.39         14.25         0.57 o                         
   2   2  13        230.59        231.33         2.56 o                         
   3   2  13         76.54         75.21         1.04 o                         
   4   2  13        588.06        585.80         5.02 o                         
   5   2  13         53.46         53.27         1.04 o                         
   6   2  13         16.79         17.07         0.45 o                         
   7   2  13         32.93         32.61         1.19 o                         
   8   2  13          0.06          0.00         0.31 o                         
   9   2  13          0.20          0.15         0.18 o                         
  -8   3  13          0.69          1.11         0.41 o                         
  -7   3  13          0.38          0.76         0.47 o                         
  -6   3  13          3.07          3.48         0.46 o                         
  -5   3  13        269.48        262.28         4.37 o                         
  -4   3  13         93.43        105.29         2.71 o                         
  -3   3  13         25.94         22.75         0.91 o                         
  -2   3  13          0.86          1.06         0.22 o                         
  -1   3  13          4.58          4.57         0.64 o                         
   0   3  13          2.99          4.23         0.45 o                         
   1   3  13        574.51        576.39         8.24 o                         
   2   3  13        171.39        164.23         1.96 o                         
   3   3  13        121.36        122.63         1.62 o                         
   4   3  13         16.34         15.28         0.53 o                         
   5   3  13         16.67         18.13         0.60 o                         
   6   3  13          5.92          5.96         0.44 o                         
   7   3  13         23.24         24.96         0.94 o                         
  -8   4  13          0.02          0.17         0.24 o                         
  -7   4  13          1.57          1.80         0.48 o                         
  -6   4  13          0.03         -0.39         0.45 o                         
  -5   4  13         52.00         52.57         1.78 o                         
  -4   4  13        124.91        125.79         3.19 o                         
  -3   4  13         53.66         52.78         1.57 o                         
  -2   4  13         34.91         31.74         1.53 o                         
  -1   4  13         27.21         29.50         0.90 o                         
   0   4  13          0.08          0.03         0.26 o                         
   1   4  13          1.64          1.76         0.33 o                         
   2   4  13         92.43         90.33         1.61 o                         
   3   4  13          1.39          2.43         0.31 o                         
   4   4  13          6.30          5.36         0.52 o                         
   5   4  13          0.01          0.16         0.30 o                         
   6   4  13          4.50          3.48         0.53 o                         
   7   4  13          1.18          1.31         0.36 o                         
   8   4  13         18.44         15.63         0.96 o                         
  -7   5  13          2.26          1.86         0.32 o                         
  -6   5  13          0.79          0.91         0.36 o                         
  -5   5  13          0.09         -0.41         0.41 o                         
  -4   5  13         57.91         58.50         2.38 o                         
  -3   5  13          0.46          0.36         0.33 o                         
  -2   5  13          9.32          7.82         0.87 o                         
  -1   5  13         10.70         10.00         0.78 o                         
   0   5  13         25.37         31.04         2.34 o                         
   1   5  13          4.80          4.28         0.53 o                         
   2   5  13          4.51          3.90         0.54 o                         
   3   5  13          9.43          9.21         0.61 o                         
   4   5  13        129.76        137.98         2.56 o                         
   5   5  13          1.30          1.13         0.38 o                         
   6   5  13          4.76          4.70         0.55 o                         
  -5   6  13          0.72          1.04         0.29 o                         
  -4   6  13          5.02          5.19         0.45 o                         
  -3   6  13          3.07          2.76         0.39 o                         
  -2   6  13          0.00          0.09         0.31 o                         
  -1   6  13          2.89          1.50         0.32 o                         
   0   6  13          0.00         -0.09         0.22 o                         
   1   6  13         20.56         20.86         1.22 o                         
   2   6  13         11.13         10.12         0.78 o                         
   3   6  13          1.23          1.00         0.27 o                         
   4   6  13          0.19          0.17         0.25 o                         
   5   6  13          0.09         -0.05         0.25 o                         
   0   7  13          6.99          6.57         0.69 o                         
   1   7  13          8.86          6.94         0.65 o                         
  -9   0  14          0.46          0.27         0.33 o                         
  -8   0  14          0.09         -0.07         0.39 o                         
  -7   0  14          4.15          2.33         0.64 o                         
  -6   0  14        188.90        186.95         3.45 o                         
  -5   0  14          7.11          9.03         0.51 o                         
  -4   0  14        193.00        179.98         3.33 o                         
  -3   0  14        343.71        340.02         5.31 o                         
  -2   0  14        128.36        137.05         2.24 o                         
  -1   0  14          1.00          2.21         0.40 o                         
   0   0  14         18.99         20.22         1.04 o                         
   1   0  14        103.23         78.84         1.78 o                         
   2   0  14         21.92         19.37         0.91 o                         
   3   0  14        314.96        308.42         4.27 o                         
   4   0  14          1.13          0.27         0.22 o                         
   5   0  14        214.59        214.87         3.85 o                         
   6   0  14          4.03          5.75         0.81 o                         
   7   0  14          0.43          0.38         0.61 o                         
   8   0  14          3.91          2.57         0.74 o                         
  -9   1  14          0.01         -0.01         0.21 o                         
  -8   1  14          4.65          5.01         0.56 o                         
  -7   1  14          0.02         -0.03         0.27 o                         
  -6   1  14         10.63          8.72         0.43 o                         
  -5   1  14         54.16         53.55         1.07 o                         
  -4   1  14          2.50          2.61         0.29 o                         
  -3   1  14          0.81          0.77         0.18 o                         
  -2   1  14        269.31        266.44         3.12 o                         
  -1   1  14          4.57          3.28         0.25 o                         
   0   1  14         25.66         28.34         1.00 o                         
   1   1  14         31.35         27.59         0.53 o                         
   2   1  14         60.93         58.78         0.84 o                         
   3   1  14          7.20          7.23         0.28 o                         
   4   1  14        130.54        128.82         1.35 o                         
   5   1  14         79.21         87.02         1.16 o                         
   6   1  14         45.09         47.10         0.87 o                         
   7   1  14          5.00          6.01         0.68 o                         
   8   1  14          0.05         -0.12         0.27 o                         
   9   1  14          0.02          0.02         0.20 o                         
  -9   2  14          0.32          0.59         0.22 o                         
  -8   2  14          0.03          0.00         0.25 o                         
  -7   2  14         15.79         16.75         0.69 o                         
  -6   2  14          0.01         -0.22         0.26 o                         
  -5   2  14         65.06         69.00         1.34 o                         
  -4   2  14          1.12          0.51         0.19 o                         
  -3   2  14        240.35        242.81         4.54 o                         
  -2   2  14         24.99         23.36         0.76 o                         
  -1   2  14        101.09        110.05         2.17 o                         
   0   2  14        174.59        164.36         2.68 o                         
   1   2  14          0.59         -0.07         0.16 o                         
   2   2  14        396.92        397.24         3.76 o                         
   3   2  14        158.49        150.53         1.69 o                         
   4   2  14        131.98        133.25         1.78 o                         
   5   2  14         37.57         35.96         0.72 o                         
   6   2  14          8.54          9.87         0.41 o                         
   7   2  14          0.93          1.53         0.35 o                         
   8   2  14          0.40          0.54         0.42 o                         
  -8   3  14          0.84          1.18         0.37 o                         
  -7   3  14         11.99         10.08         0.92 o                         
  -6   3  14         18.11         18.38         0.87 o                         
  -5   3  14         78.73         83.97         2.06 o                         
  -4   3  14         77.40         73.16         1.75 o                         
  -3   3  14         54.83         53.33         1.24 o                         
  -2   3  14          0.49          0.45         0.22 o                         
  -1   3  14         41.70         42.37         1.59 o                         
   0   3  14          2.37          2.74         0.43 o                         
   1   3  14          0.36          0.35         0.28 o                         
   2   3  14         15.35         14.34         0.48 o                         
   3   3  14         59.09         54.48         0.95 o                         
   4   3  14         24.02         25.04         0.53 o                         
   5   3  14         35.73         36.79         0.87 o                         
   6   3  14          0.15          0.09         0.21 o                         
   7   3  14          0.13          0.12         0.28 o                         
   8   3  14          5.11          4.94         0.70 o                         
  -8   4  14          7.45          5.70         0.45 o                         
  -7   4  14          1.23          1.59         0.41 o                         
  -6   4  14         13.54         10.70         0.93 o                         
  -5   4  14          2.98          1.97         0.42 o                         
  -4   4  14         15.80         17.36         0.99 o                         
  -3   4  14         13.08         10.89         0.65 o                         
  -2   4  14         15.43         13.96         0.63 o                         
  -1   4  14          9.70          9.77         0.86 o                         
   0   4  14         46.11         46.55         1.66 o                         
   1   4  14         36.17         38.25         1.01 o                         
   2   4  14         33.97         35.69         0.95 o                         
   3   4  14        216.39        223.25         2.85 o                         
   4   4  14         19.28         17.83         0.73 o                         
   5   4  14          0.13         -0.12         0.30 o                         
   6   4  14          0.16          0.14         0.27 o                         
   7   4  14          0.86          1.34         0.33 o                         
  -6   5  14          1.67          1.26         0.35 o                         
  -5   5  14          1.38          0.79         0.37 o                         
  -4   5  14          9.33          9.43         0.66 o                         
  -3   5  14          0.43          0.80         0.63 o                         
  -2   5  14         24.42         19.89         1.62 o                         
  -1   5  14         12.48         11.92         0.89 o                         
   0   5  14          1.85          1.07         0.52 o                         
   1   5  14          0.98          0.88         0.35 o                         
   2   5  14         10.63         11.67         0.60 o                         
   3   5  14         17.77         16.32         0.61 o                         
   4   5  14         34.53         33.58         0.89 o                         
   5   5  14         12.18         12.54         0.76 o                         
   6   5  14          6.18          6.28         0.63 o                         
  -5   6  14          0.09          0.32         0.18 o                         
  -4   6  14          0.00          0.12         0.19 o                         
  -3   6  14          1.36          3.15         0.38 o                         
  -2   6  14          0.81          0.69         0.26 o                         
  -1   6  14         19.51         17.46         0.71 o                         
   0   6  14         14.19         13.04         0.80 o                         
   1   6  14          8.41         10.30         0.77 o                         
   2   6  14         49.08         50.68         1.67 o                         
   3   6  14          4.37          3.55         0.69 o                         
   4   6  14          0.53          0.43         0.38 o                         
  -9   1  15          1.90          2.38         0.27 o                         
  -8   1  15         11.99         12.14         0.67 o                         
  -7   1  15         25.80         26.71         0.91 o                         
  -6   1  15          9.54         10.54         0.71 o                         
  -5   1  15         20.76         21.06         0.65 o                         
  -4   1  15         42.38         39.81         0.92 o                         
  -3   1  15         46.76         51.21         1.02 o                         
  -2   1  15         21.24         17.27         0.57 o                         
  -1   1  15          7.96          4.86         0.31 o                         
   0   1  15          9.47         10.85         0.61 o                         
   1   1  15        178.72        189.52         2.08 o                         
   2   1  15        165.91        176.53         1.95 o                         
   3   1  15         79.77         79.19         1.00 o                         
   4   1  15          8.61          8.21         0.32 o                         
   5   1  15         14.31         16.42         0.47 o                         
   6   1  15          5.70          4.84         0.34 o                         
   7   1  15          2.16          2.50         0.49 o                         
   8   1  15          4.80          4.30         0.41 o                         
   9   1  15          0.04         -0.08         0.24 o                         
  -8   2  15          0.99          0.49         0.25 o                         
  -7   2  15          9.98          8.90         0.50 o                         
  -6   2  15         12.37         11.67         0.71 o                         
  -5   2  15         30.69         31.69         0.78 o                         
  -4   2  15        555.64        567.95         6.42 o                         
  -3   2  15          2.09          2.65         0.32 o                         
  -2   2  15         36.96         38.80         1.04 o                         
  -1   2  15         96.75         87.10         1.55 o                         
   0   2  15          0.19          0.13         0.22 o                         
   1   2  15        324.20        308.77         3.63 o                         
   2   2  15         41.38         43.13         0.87 o                         
   3   2  15        271.96        269.43         2.65 o                         
   4   2  15          2.00          1.90         0.25 o                         
   5   2  15         10.96          9.58         0.39 o                         
   6   2  15          1.98          2.89         0.25 o                         
   7   2  15         12.60         11.28         0.84 o                         
   8   2  15          0.28          0.12         0.33 o                         
  -8   3  15          1.65          1.59         0.37 o                         
  -7   3  15         22.65         24.94         1.36 o                         
  -6   3  15         40.90         37.61         1.25 o                         
  -5   3  15         22.36         24.84         1.55 o                         
  -4   3  15         67.40         64.82         1.37 o                         
  -3   3  15          0.37          0.48         0.30 o                         
  -2   3  15         23.45         19.56         1.52 o                         
  -1   3  15         91.46         89.15         3.53 o                         
   0   3  15        406.13        415.68         7.02 o                         
   1   3  15        169.50        163.87         2.58 o                         
   2   3  15        513.61        515.26         4.79 o                         
   3   3  15         23.83         23.12         0.59 o                         
   4   3  15          0.30          0.27         0.19 o                         
   5   3  15         10.92          9.66         0.44 o                         
   6   3  15          0.33          0.56         0.20 o                         
   7   3  15          0.02          0.13         0.24 o                         
   8   3  15         25.16         23.78         1.32 o                         
  -7   4  15          0.05          0.11         0.25 o                         
  -6   4  15          4.57          4.49         0.45 o                         
  -5   4  15          5.86          7.74         0.64 o                         
  -4   4  15          3.10          1.96         0.66 o                         
  -3   4  15          0.96          0.55         0.37 o                         
  -2   4  15          0.51          0.74         0.30 o                         
  -1   4  15         31.09         32.52         1.20 o                         
   0   4  15          8.60          8.51         0.64 o                         
   1   4  15          8.64          9.32         0.53 o                         
   2   4  15         15.74         15.32         0.68 o                         
   3   4  15         40.99         39.72         1.00 o                         
   4   4  15        295.82        305.07         4.38 o                         
   5   4  15          0.45          0.62         0.28 o                         
   6   4  15          6.27          6.49         0.51 o                         
   7   4  15          0.09          0.05         0.30 o                         
  -6   5  15          0.02          0.03         0.20 o                         
  -5   5  15          3.19          2.78         0.45 o                         
  -4   5  15          1.35          0.79         0.41 o                         
  -3   5  15          3.29          1.53         0.35 o                         
  -2   5  15         11.36         10.95         0.73 o                         
  -1   5  15          1.70          1.22         0.39 o                         
   0   5  15          0.81          0.23         0.41 o                         
   1   5  15         12.93         12.03         1.06 o                         
   2   5  15         30.48         32.39         0.95 o                         
   3   5  15          5.54          6.57         0.53 o                         
   4   5  15          4.23          4.50         0.44 o                         
   5   5  15          2.09          1.72         0.39 o                         
  -4   6  15         11.81         10.18         0.77 o                         
  -3   6  15          2.18          1.29         0.21 o                         
  -2   6  15         12.78         10.77         1.03 o                         
  -1   6  15          2.06          2.64         0.37 o                         
   0   6  15          2.39          3.54         0.41 o                         
   1   6  15          1.25          0.95         0.33 o                         
   2   6  15          5.99          5.78         0.84 o                         
   3   6  15          0.94          0.60         0.43 o                         
   4   6  15          0.54          0.35         0.28 o                         
  -9   0  16          0.58          0.20         0.25 o                         
  -8   0  16         15.92         14.99         1.05 o                         
  -7   0  16         30.89         31.99         1.78 o                         
  -6   0  16          0.33          0.16         0.47 o                         
  -5   0  16          6.12          7.04         0.71 o                         
  -4   0  16         26.48         26.22         0.92 o                         
  -3   0  16          5.46          7.43         0.80 o                         
  -2   0  16         84.91         88.26         2.12 o                         
  -1   0  16         58.52         50.83         1.93 o                         
   0   0  16         78.07         82.21         2.75 o                         
   1   0  16         49.83         44.46         1.12 o                         
   2   0  16          2.05          0.98         0.25 o                         
   3   0  16        325.46        326.28         4.58 o                         
   4   0  16         30.13         29.41         1.11 o                         
   5   0  16          6.14          6.57         0.55 o                         
   7   0  16          1.01          0.11         0.56 o                         
  -9   1  16          0.39          0.38         0.15 o                         
  -8   1  16          0.06         -0.07         0.25 o                         
  -7   1  16          0.06          0.15         0.38 o                         
  -6   1  16         49.89         49.31         1.32 o                         
  -5   1  16         14.48         13.37         0.46 o                         
  -4   1  16          0.25          0.70         0.19 o                         
  -3   1  16         34.00         33.45         0.77 o                         
  -2   1  16         43.63         44.37         0.88 o                         
  -1   1  16          2.02          1.20         0.21 o                         
   0   1  16         16.65         20.32         1.10 o                         
   1   1  16          1.56          2.33         0.23 o                         
   2   1  16        125.75        125.97         1.44 o                         
   3   1  16        113.99        113.33         1.35 o                         
   4   1  16         72.23         65.47         1.16 o                         
   5   1  16          0.00          0.19         0.18 o                         
   6   1  16         16.82         16.75         0.58 o                         
   7   1  16          2.51          1.99         0.45 o                         
   8   1  16          7.37          6.26         0.44 o                         
  -8   2  16          6.92          6.57         0.58 o                         
  -7   2  16         11.04         12.53         0.56 o                         
  -6   2  16          5.50          4.87         0.52 o                         
  -5   2  16          0.42          0.59         0.27 o                         
  -4   2  16         21.61         22.51         0.90 o                         
  -3   2  16        124.02        119.91         2.41 o                         
  -2   2  16         58.55         60.85         1.29 o                         
  -1   2  16          0.26         -0.07         0.23 o                         
   0   2  16         77.03         75.86         1.52 o                         
   1   2  16         43.09         40.75         1.14 o                         
   2   2  16         61.18         63.30         0.99 o                         
   3   2  16         17.79         19.04         0.52 o                         
   4   2  16          4.23          4.73         0.29 o                         
   5   2  16          0.81          0.85         0.19 o                         
   6   2  16          2.70          2.76         0.24 o                         
   7   2  16          1.21          1.76         0.41 o                         
   8   2  16          1.43          0.75         0.32 o                         
  -7   3  16          0.75          0.67         0.33 o                         
  -6   3  16          0.30          0.13         0.24 o                         
  -5   3  16         81.20         88.78         2.19 o                         
  -4   3  16         17.35         17.34         0.85 o                         
  -3   3  16          2.06          2.26         0.35 o                         
  -2   3  16          0.14          0.53         0.68 o                         
  -1   3  16         18.60         15.29         0.78 o                         
   0   3  16        293.36        281.17         4.26 o                         
   1   3  16         19.82         18.09         0.73 o                         
   2   3  16         47.00         47.79         0.96 o                         
   3   3  16         45.96         41.98         1.06 o                         
   4   3  16          1.02          1.31         0.24 o                         
   5   3  16          2.46          3.22         0.28 o                         
   6   3  16          1.79          1.51         0.27 o                         
   7   3  16          0.89          0.60         0.46 o                         
  -7   4  16          0.32          0.51         0.21 o                         
  -6   4  16          5.84          4.81         0.42 o                         
  -5   4  16          3.87          3.52         0.44 o                         
  -4   4  16         20.12         17.83         0.93 o                         
  -3   4  16          0.74          1.03         0.30 o                         
  -2   4  16         12.88         12.95         1.93 o                         
  -1   4  16         59.51         63.80         2.57 o                         
   0   4  16        116.59        131.06         2.92 o                         
   1   4  16         96.11        101.54         1.90 o                         
   2   4  16         29.57         29.61         1.17 o                         
   3   4  16          6.56          6.79         0.56 o                         
   4   4  16          6.45          7.14         0.49 o                         
   5   4  16          2.39          3.06         0.34 o                         
   6   4  16          0.03         -0.17         0.26 o                         
  -5   5  16          3.79          4.48         0.45 o                         
  -4   5  16          0.32          0.30         0.21 o                         
  -3   5  16          4.20          4.29         0.44 o                         
  -2   5  16          1.93          1.60         0.66 o                         
  -1   5  16         24.40         23.85         1.15 o                         
   0   5  16          0.23          0.28         0.32 o                         
   1   5  16          1.52          1.08         0.27 o                         
   2   5  16          5.80          7.23         0.53 o                         
   3   5  16         16.90         17.05         1.27 o                         
   4   5  16          0.42          0.82         0.49 o                         
   5   5  16          7.98          7.73         0.72 o                         
  -3   6  16          0.00         -0.14         0.22 o                         
  -2   6  16          2.72          1.99         0.36 o                         
  -1   6  16          2.59          3.06         0.34 o                         
   0   6  16          0.18         -0.21         0.37 o                         
   1   6  16          4.77          3.74         0.48 o                         
   2   6  16          6.27          8.19         0.86 o                         
   3   6  16          2.74          4.09         0.58 o                         
  -8   1  17          7.59          6.99         0.48 o                         
  -7   1  17          1.54          2.67         0.40 o                         
  -6   1  17         14.59         16.20         1.37 o                         
  -5   1  17         16.10         14.98         0.63 o                         
  -4   1  17        109.10        111.68         1.65 o                         
  -3   1  17         25.73         26.51         0.78 o                         
  -2   1  17        148.80        155.81         2.23 o                         
  -1   1  17         34.02         32.46         0.85 o                         
   0   1  17          1.41          1.26         0.26 o                         
   1   1  17          6.46          6.73         0.40 o                         
   2   1  17         82.40         83.93         1.41 o                         
   3   1  17         61.13         56.52         0.92 o                         
   4   1  17         52.02         48.16         1.15 o                         
   5   1  17          0.51          0.35         0.22 o                         
   6   1  17          5.73          6.90         0.38 o                         
   7   1  17          4.78          4.75         0.46 o                         
   8   1  17          0.42          0.27         0.22 o                         
  -8   2  17          2.12          2.37         0.34 o                         
  -7   2  17          0.35          0.77         0.25 o                         
  -6   2  17          6.57          5.69         0.43 o                         
  -5   2  17          1.88          1.28         0.39 o                         
  -4   2  17          0.04         -0.08         0.19 o                         
  -3   2  17        142.13        139.03         2.24 o                         
  -2   2  17          5.72          5.68         0.50 o                         
  -1   2  17        293.94        272.16         6.60 o                         
   0   2  17        262.85        255.70         3.52 o                         
   1   2  17         12.63         12.95         0.67 o                         
   2   2  17          0.07          0.08         0.19 o                         
   3   2  17         98.95        100.00         1.34 o                         
   4   2  17          8.17          7.09         0.33 o                         
   5   2  17         39.71         35.31         0.77 o                         
   6   2  17          0.58          0.46         0.23 o                         
   7   2  17          2.71          2.24         0.42 o                         
   8   2  17          8.56          7.38         0.72 o                         
  -7   3  17          4.23          2.71         0.32 o                         
  -6   3  17         15.16         13.32         0.92 o                         
  -5   3  17         99.23         98.65         2.28 o                         
  -4   3  17         48.16         51.11         2.21 o                         
  -3   3  17         48.70         50.89         1.99 o                         
  -2   3  17          0.17          0.20         0.22 o                         
  -1   3  17         63.92         68.05         1.93 o                         
   0   3  17        245.03        240.44         3.89 o                         
   1   3  17        103.79        101.76         1.78 o                         
   2   3  17        115.18        108.67         1.77 o                         
   3   3  17         31.18         31.33         1.12 o                         
   4   3  17         13.10         15.68         0.82 o                         
   5   3  17          1.71          2.84         0.25 o                         
   6   3  17          5.92          6.16         0.80 o                         
   7   3  17          8.67          9.18         0.87 o                         
  -6   4  17          2.71          1.73         0.36 o                         
  -5   4  17          1.28          0.67         0.26 o                         
  -4   4  17          1.54          1.54         0.40 o                         
  -3   4  17         55.11         59.87         2.03 o                         
  -2   4  17         16.46         17.77         1.11 o                         
  -1   4  17          0.05          0.17         0.42 o                         
   0   4  17          6.77          6.69         0.60 o                         
   1   4  17         10.06         12.10         0.82 o                         
   2   4  17          5.00          4.72         0.69 o                         
   3   4  17          1.21          0.78         0.43 o                         
   4   4  17         20.83         24.17         1.10 o                         
   5   4  17          5.67          4.98         0.35 o                         
   6   4  17          1.40          1.83         0.42 o                         
  -4   5  17          7.52          6.71         0.74 o                         
  -3   5  17         11.02         11.90         1.16 o                         
  -2   5  17         15.12         15.70         0.83 o                         
  -1   5  17         11.28         12.06         2.28 o                         
   0   5  17          0.35          0.18         0.42 o                         
   1   5  17          8.80          8.00         0.63 o                         
   2   5  17         23.91         25.86         0.90 o                         
   3   5  17          7.62          9.93         0.72 o                         
   4   5  17          0.45         -0.07         0.39 o                         
  -3   6  17          0.15          0.30         0.27 o                         
  -2   6  17          1.08          1.39         0.46 o                         
  -1   6  17          1.10          1.10         0.30 o                         
   0   6  17          0.08         -0.06         0.31 o                         
   1   6  17          0.01          0.18         0.33 o                         
   2   6  17          3.37          2.72         0.51 o                         
  -8   0  18          1.89          1.64         0.42 o                         
  -7   0  18         25.61         26.10         1.49 o                         
  -6   0  18         53.19         49.34         2.31 o                         
  -5   0  18         28.76         29.62         1.83 o                         
  -4   0  18         30.71         33.56         1.59 o                         
  -3   0  18         80.24         86.89         2.20 o                         
  -2   0  18          0.65          1.48         0.36 o                         
  -1   0  18        240.16        224.03         4.83 o                         
   0   0  18         19.44         14.73         1.56 o                         
   1   0  18          0.05         -0.03         0.25 o                         
   2   0  18          0.70          0.73         0.28 o                         
   3   0  18         48.26         37.04         1.10 o                         
   4   0  18          2.33          1.83         0.30 o                         
   5   0  18          4.26          2.65         0.53 o                         
  -8   1  18          0.37          0.77         0.21 o                         
  -7   1  18          0.05         -0.06         0.26 o                         
  -6   1  18          3.57          3.59         0.48 o                         
  -5   1  18         33.27         33.21         1.34 o                         
  -4   1  18         67.99         67.66         1.44 o                         
  -3   1  18         20.24         20.98         0.77 o                         
  -2   1  18         34.09         32.18         0.95 o                         
  -1   1  18        108.75        109.75         2.46 o                         
   0   1  18         24.17         23.18         1.02 o                         
   1   1  18         11.80         13.07         0.67 o                         
   2   1  18         30.39         23.78         0.67 o                         
   3   1  18         53.35         44.78         0.91 o                         
   4   1  18          8.53          7.98         0.40 o                         
   5   1  18          1.87          3.17         0.34 o                         
   6   1  18          0.04          0.18         0.19 o                         
   7   1  18          0.10         -0.07         0.24 o                         
   8   1  18          0.46          0.46         0.27 o                         
  -7   2  18          6.16          6.26         0.63 o                         
  -6   2  18          3.65          3.77         0.59 o                         
  -5   2  18          3.94          3.08         0.46 o                         
  -4   2  18          7.97          8.33         1.21 o                         
  -3   2  18         37.47         40.22         1.05 o                         
  -2   2  18        109.40        105.57         2.39 o                         
  -1   2  18        146.53        146.65         2.42 o                         
   0   2  18          1.38          0.91         0.29 o                         
   1   2  18         63.46         62.26         1.51 o                         
   2   2  18          3.05          3.82         0.33 o                         
   3   2  18         61.21         60.85         1.11 o                         
   4   2  18          2.76          2.91         0.28 o                         
   5   2  18         24.42         22.93         0.69 o                         
   6   2  18          1.04          0.76         0.27 o                         
   7   2  18          0.45          0.09         0.25 o                         
  -7   3  18          2.81          3.15         0.48 o                         
  -6   3  18          1.87          1.82         0.62 o                         
  -5   3  18          1.58          2.28         0.47 o                         
  -4   3  18          0.92          0.50         0.39 o                         
  -3   3  18         39.33         42.27         1.62 o                         
  -2   3  18         82.31         89.04         2.59 o                         
  -1   3  18         35.66         32.74         1.38 o                         
   0   3  18          0.52          0.26         0.29 o                         
   1   3  18         21.43         21.89         1.26 o                         
   2   3  18          1.44          1.64         0.31 o                         
   3   3  18          2.95          3.21         0.38 o                         
   4   3  18          1.90          2.69         0.34 o                         
   5   3  18          0.17          0.15         0.22 o                         
   6   3  18          0.47          1.09         0.48 o                         
   7   3  18          3.84          2.34         0.44 o                         
  -5   4  18          4.25          3.87         0.71 o                         
  -4   4  18         22.36         24.79         1.13 o                         
  -3   4  18          0.06          0.39         0.36 o                         
  -2   4  18          1.86          2.10         0.63 o                         
  -1   4  18         16.80         17.55         1.44 o                         
   0   4  18         24.94         25.51         1.34 o                         
   1   4  18         10.95         11.03         1.46 o                         
   2   4  18          0.38          1.14         0.44 o                         
   3   4  18          0.77          1.17         0.40 o                         
   4   4  18          0.00          0.00         0.31 o                         
   5   4  18          3.26          4.19         0.54 o                         
  -4   5  18          1.32          0.79         0.31 o                         
  -3   5  18          4.92          5.64         0.78 o                         
  -2   5  18          3.46          3.29         0.75 o                         
  -1   5  18          3.65          4.28         1.11 o                         
   0   5  18          6.60          8.17         1.12 o                         
   1   5  18          0.82          0.98         0.30 o                         
   2   5  18          2.02          2.21         0.35 o                         
   3   5  18          2.91          2.16         0.35 o                         
   4   5  18          1.38          0.80         0.38 o                         
   0   6  18          1.23          0.86         0.35 o                         
   1   6  18         29.54         33.20         1.49 o                         
  -8   1  19          2.53          2.57         0.24 o                         
  -7   1  19          3.73          3.03         0.42 o                         
  -6   1  19         22.51         23.66         1.03 o                         
  -5   1  19         54.65         59.39         1.85 o                         
  -4   1  19          4.24          4.99         0.61 o                         
  -3   1  19        189.40        190.94         2.86 o                         
  -2   1  19        288.82        302.34         4.04 o                         
  -1   1  19          5.40          5.71         0.56 o                         
   0   1  19          7.26          5.75         0.47 o                         
   1   1  19          4.74          5.88         0.37 o                         
   2   1  19         69.14         61.09         1.21 o                         
   3   1  19          1.16          0.22         0.20 o                         
   4   1  19         18.17         13.96         0.54 o                         
   5   1  19          4.52          3.48         0.29 o                         
   6   1  19          7.67          9.11         0.47 o                         
   7   1  19          1.69          3.03         0.47 o                         
  -7   2  19          0.22          0.40         0.27 o                         
  -6   2  19          0.45          0.06         0.34 o                         
  -5   2  19          1.17          0.56         0.30 o                         
  -4   2  19         67.18         72.00         5.51 o                         
  -3   2  19        166.76        183.14         4.45 o                         
  -2   2  19         46.51         47.13         2.08 o                         
  -1   2  19          0.26          0.71         0.33 o                         
   0   2  19          2.44          2.58         0.37 o                         
   1   2  19          0.60          0.55         0.25 o                         
   2   2  19          5.38          5.63         0.41 o                         
   3   2  19          1.21          1.45         0.26 o                         
   4   2  19         25.61         24.72         0.99 o                         
   5   2  19          3.46          3.68         0.40 o                         
   6   2  19         23.02         24.22         1.07 o                         
  -6   3  19          1.37          1.11         0.48 o                         
  -5   3  19          1.23          1.35         0.66 o                         
  -4   3  19         18.53         21.55         1.04 o                         
  -3   3  19         24.41         22.54         1.13 o                         
  -2   3  19         84.15         86.74         2.52 o                         
  -1   3  19          9.21          9.09         0.72 o                         
   0   3  19         26.36         23.25         1.42 o                         
   1   3  19         32.10         33.51         1.04 o                         
   2   3  19          0.55          0.69         0.30 o                         
   3   3  19         10.97         11.07         0.72 o                         
   4   3  19          0.00          0.03         0.20 o                         
   5   3  19          7.03          7.66         0.83 o                         
   6   3  19          0.26          0.11         0.31 o                         
  -5   4  19          7.18          7.22         0.80 o                         
  -4   4  19          1.36          0.96         0.45 o                         
  -3   4  19          3.89          4.52         0.74 o                         
  -2   4  19         37.68         43.07         1.99 o                         
  -1   4  19          1.47          1.44         0.48 o                         
   0   4  19         31.35         33.94         1.25 o                         
   1   4  19         12.93         15.13         0.96 o                         
   2   4  19          3.27          2.63         0.60 o                         
   3   4  19          4.49          6.62         0.60 o                         
   4   4  19         22.13         25.03         0.99 o                         
  -3   5  19          2.61          3.59         0.60 o                         
  -2   5  19          3.25          2.67         0.46 o                         
  -1   5  19          0.28          0.47         0.34 o                         
   0   5  19          6.84          7.62         0.47 o                         
   1   5  19          0.67          0.82         0.23 o                         
   2   5  19          2.10          2.58         0.31 o                         
   3   5  19          0.69          0.70         0.18 o                         
  -8   0  20          7.45          5.57         0.43 o                         
  -7   0  20         55.82         57.99         2.15 o                         
  -6   0  20         75.30         79.79         2.94 o                         
  -5   0  20         59.61         65.27         2.79 o                         
  -4   0  20        173.25        189.20         5.89 o                         
  -3   0  20         87.13         89.76         3.62 o                         
  -2   0  20        125.50        127.61         5.94 o                         
  -1   0  20         32.24         28.60         2.48 o                         
   0   0  20         21.78         19.74         0.95 o                         
   1   0  20         47.06         37.76         1.35 o                         
   2   0  20         84.98         61.73         1.91 o                         
   3   0  20         25.49         26.50         2.41 o                         
   4   0  20          2.50          1.28         0.38 o                         
  -7   1  20          3.50          4.39         0.38 o                         
  -6   1  20         10.87         10.32         1.01 o                         
  -5   1  20          2.94          2.82         0.46 o                         
  -4   1  20         43.72         49.68         1.71 o                         
  -3   1  20          1.59          1.65         0.47 o                         
  -2   1  20         20.41         18.26         1.10 o                         
  -1   1  20          1.33          0.89         0.29 o                         
   0   1  20          0.12          0.11         0.28 o                         
   1   1  20         22.55         21.19         0.76 o                         
   2   1  20         45.50         45.94         1.11 o                         
   3   1  20          0.03          0.30         0.25 o                         
   4   1  20         19.03         20.50         0.69 o                         
   5   1  20          9.20          9.06         0.47 o                         
   6   1  20          1.30          1.19         0.25 o                         
  -7   2  20          1.09          0.63         0.18 o                         
  -6   2  20          0.02         -0.09         0.32 o                         
  -5   2  20          1.39          1.35         0.34 o                         
  -4   2  20         32.70         34.67         1.30 o                         
  -3   2  20        102.17        112.51         2.80 o                         
  -2   2  20         15.22         17.07         0.85 o                         
  -1   2  20          1.95          2.05         0.40 o                         
   0   2  20          1.57          1.26         0.36 o                         
   1   2  20          0.18          0.03         0.25 o                         
   2   2  20         17.72         18.12         0.73 o                         
   3   2  20         36.36         33.89         1.56 o                         
   4   2  20          2.25          1.28         0.29 o                         
   5   2  20          3.14          2.95         0.42 o                         
  -6   3  20          0.26          0.34         0.19 o                         
  -5   3  20         15.13         13.22         1.26 o                         
  -4   3  20          2.92          2.15         0.38 o                         
  -3   3  20         55.61         61.29         1.90 o                         
  -2   3  20          0.94          0.84         0.35 o                         
  -1   3  20         12.39         13.87         1.69 o                         
   0   3  20         17.77         19.61         1.12 o                         
   1   3  20         16.14         15.67         0.78 o                         
   2   3  20          2.39          2.07         0.39 o                         
   3   3  20          0.65          0.69         0.25 o                         
   4   3  20          0.69          0.52         0.27 o                         
   5   3  20         18.29         21.76         2.12 o                         
  -5   4  20          1.29          1.26         0.35 o                         
  -4   4  20          0.38          0.08         0.26 o                         
  -3   4  20         10.04         12.04         0.76 o                         
  -2   4  20          2.13          2.17         0.46 o                         
  -1   4  20          2.04          1.54         0.42 o                         
   0   4  20          7.68          7.56         0.70 o                         
   2   4  20          1.03          1.01         0.47 o                         
   3   4  20         10.06          9.84         1.26 o                         
   4   4  20          2.06          2.12         0.42 o                         
  -2   5  20          9.30         10.26         0.66 o                         
  -1   5  20          1.52          1.87         0.24 o                         
   0   5  20         10.78          8.48         0.49 o                         
   1   5  20          1.94          1.86         0.26 o                         
   2   5  20          0.05          0.15         0.15 o                         
   3   5  20          2.84          2.09         0.40 o                         
  -7   1  21          5.40          4.33         0.32 o                         
  -6   1  21          4.47          5.62         0.47 o                         
  -5   1  21         50.91         54.15         1.65 o                         
  -4   1  21         36.41         39.94         1.82 o                         
  -3   1  21          0.26          0.17         0.34 o                         
  -2   1  21         24.24         29.11         1.33 o                         
  -1   1  21         26.65         27.09         1.19 o                         
   0   1  21         12.35         11.89         0.73 o                         
   1   1  21          9.82          7.71         0.52 o                         
   2   1  21          6.70          4.96         0.49 o                         
   3   1  21          0.12          0.46         0.30 o                         
   4   1  21         61.41         60.87         1.47 o                         
   5   1  21          2.93          4.17         0.50 o                         
   6   1  21         25.95         31.16         1.38 o                         
  -6   2  21          0.64          0.76         0.24 o                         
  -5   2  21          0.64          0.87         0.41 o                         
  -4   2  21         40.65         44.86         2.25 o                         
  -3   2  21          5.46          5.63         0.49 o                         
  -2   2  21         47.24         52.08         1.56 o                         
  -1   2  21          1.78          1.17         0.37 o                         
   0   2  21         15.70         14.02         0.75 o                         
   1   2  21          1.32          1.47         0.29 o                         
   2   2  21          1.25          1.28         0.33 o                         
   3   2  21          0.04         -0.14         0.28 o                         
   4   2  21          8.26          9.83         0.87 o                         
   5   2  21         10.11         11.82         0.84 o                         
  -5   3  21          1.10          0.75         0.29 o                         
  -4   3  21         11.45         12.16         1.25 o                         
  -3   3  21         16.15         19.59         0.94 o                         
  -2   3  21          0.18          0.47         0.30 o                         
  -1   3  21          1.14          0.56         0.29 o                         
   0   3  21         10.28         10.18         0.63 o                         
   1   3  21          7.05          7.76         0.54 o                         
   2   3  21          1.40          1.38         0.34 o                         
   3   3  21          4.52          5.81         0.47 o                         
   4   3  21         15.59         18.83         1.39 o                         
   5   3  21          0.07          0.24         0.30 o                         
  -4   4  21         14.05         11.66         2.00 o                         
  -3   4  21          0.08         -0.10         0.27 o                         
  -2   4  21         22.84         25.07         1.08 o                         
  -1   4  21         11.63         11.65         0.85 o                         
   0   4  21          0.00          0.14         0.43 o                         
   1   4  21          6.94          4.76         0.82 o                         
   2   4  21          0.73          0.34         0.29 o                         
   3   4  21          3.60          4.75         0.42 o                         
   4   4  21         21.72         20.65         0.95 o                         
   0   5  21          0.17          0.17         0.33 o                         
   1   5  21          3.68          3.18         0.52 o                         
  -7   0  22          8.68          7.19         0.51 o                         
  -6   0  22         72.44         73.08         2.50 o                         
  -5   0  22          2.23          1.47         0.52 o                         
  -4   0  22          0.03         -0.08         0.49 o                         
  -3   0  22          8.60          9.72         1.09 o                         
  -2   0  22         39.25         36.91         2.11 o                         
  -1   0  22         45.21         44.07         2.36 o                         
   0   0  22         17.70         16.61         1.08 o                         
   1   0  22         12.76         10.17         1.16 o                         
   2   0  22         91.27         95.63         4.69 o                         
   3   0  22         32.33         24.79         1.60 o                         
  -6   1  22          1.30          1.81         0.33 o                         
  -5   1  22          0.12          0.26         0.26 o                         
  -4   1  22         29.50         30.32         1.20 o                         
  -3   1  22         52.02         55.17         1.78 o                         
  -2   1  22         10.09         11.25         0.70 o                         
  -1   1  22          5.43          5.12         0.60 o                         
   0   1  22          8.05          8.05         0.60 o                         
   1   1  22          8.47          9.29         0.62 o                         
   2   1  22          1.88          2.31         0.38 o                         
   3   1  22         38.17         35.61         1.09 o                         
   4   1  22         21.22         18.72         0.71 o                         
   5   1  22          9.70         11.97         0.61 o                         
  -6   2  22          0.00          0.03         0.14 o                         
  -5   2  22          0.50          0.48         0.27 o                         
  -4   2  22          4.26          4.77         0.65 o                         
  -3   2  22          4.77          5.85         0.47 o                         
  -2   2  22          3.32          5.33         0.50 o                         
  -1   2  22          0.00          0.09         0.30 o                         
   0   2  22          0.13          0.09         0.24 o                         
   1   2  22          0.04          0.10         0.22 o                         
   2   2  22          4.08          4.29         0.40 o                         
   3   2  22         31.51         36.12         1.74 o                         
   4   2  22          3.73          4.73         0.74 o                         
   5   2  22          6.53          8.84         0.48 o                         
  -5   3  22          9.45          7.30         0.66 o                         
  -4   3  22          0.21         -0.04         0.27 o                         
  -3   3  22          7.25          9.45         0.72 o                         
  -2   3  22          0.34          0.02         0.25 o                         
  -1   3  22          4.89          5.90         0.46 o                         
   0   3  22          3.03          2.66         0.34 o                         
   1   3  22          0.10          0.23         0.22 o                         
   2   3  22          0.12         -0.05         0.24 o                         
   3   3  22          0.00         -0.01         0.21 o                         
   4   3  22          0.02          0.13         0.31 o                         
  -3   4  22          7.42          5.13         0.41 o                         
  -2   4  22          1.04          1.62         0.33 o                         
  -1   4  22          0.32          0.06         0.36 o                         
   1   4  22          3.79          4.05         0.57 o                         
   2   4  22          1.96          1.48         0.29 o                         
   3   4  22          0.64          1.02         0.28 o                         
  -6   1  23          1.36          1.24         0.17 o                         
  -5   1  23          1.54          1.48         0.29 o                         
  -4   1  23          1.08          0.85         0.27 o                         
  -3   1  23          1.34          1.31         0.31 o                         
  -2   1  23          0.08          0.05         0.29 o                         
  -1   1  23          0.05         -0.11         0.28 o                         
   0   1  23          9.92          7.77         0.56 o                         
   1   1  23          5.55          4.83         0.46 o                         
   2   1  23         16.88         17.33         0.74 o                         
   3   1  23          0.45          0.23         0.24 o                         
   4   1  23          6.14          5.70         0.54 o                         
   5   1  23          7.63          7.96         0.44 o                         
  -5   2  23          8.94          6.91         0.54 o                         
  -4   2  23          6.66          5.71         0.53 o                         
  -3   2  23          0.43          0.42         0.49 o                         
  -2   2  23         14.37         16.06         0.75 o                         
  -1   2  23          0.17          0.37         0.32 o                         
   0   2  23          1.36          1.40         0.31 o                         
   1   2  23          0.19         -0.07         0.30 o                         
   2   2  23         17.35         17.82         0.87 o                         
   3   2  23          2.15          1.93         0.39 o                         
   4   2  23         41.74         49.59         1.30 o                         
  -4   3  23          0.61          0.20         0.23 o                         
  -3   3  23         14.16         13.88         1.00 o                         
  -2   3  23         16.95         17.89         0.92 o                         
  -1   3  23          0.00         -0.11         0.21 o                         
   0   3  23          0.45          0.21         0.19 o                         
   1   3  23          0.68          0.97         0.25 o                         
   2   3  23          1.96          1.68         0.50 o                         
   3   3  23         22.07         25.92         1.28 o                         
   4   3  23          3.57          5.40         0.50 o                         
  -2   4  23          1.02          1.42         0.25 o                         
   0   4  23          1.05          0.85         0.33 o                         
   1   4  23          0.71          0.43         0.21 o                         
   2   4  23          0.88          0.65         0.25 o                         
  -5   0  24         29.91         30.58         1.35 o                         
  -4   0  24         16.79         19.24         1.18 o                         
  -3   0  24          5.02          4.70         0.71 o                         
  -2   0  24          6.79          7.57         0.91 o                         
  -1   0  24         25.08         25.44         1.63 o                         
   0   0  24         11.63         11.44         1.09 o                         
   1   0  24          5.99          4.48         0.74 o                         
   2   0  24          0.80          0.48         0.44 o                         
  -5   1  24          4.61          4.17         0.32 o                         
  -4   1  24          0.01         -0.08         0.20 o                         
  -3   1  24          5.92          5.03         0.64 o                         
  -2   1  24          7.49          6.75         0.58 o                         
  -1   1  24          6.17          5.40         0.46 o                         
   0   1  24          1.83          2.90         0.37 o                         
   1   1  24          3.60          3.04         0.44 o                         
   2   1  24          0.07          0.04         0.21 o                         
   3   1  24          0.58          0.45         0.30 o                         
   4   1  24          0.41          1.49         0.26 o                         
   5   1  24          0.20          0.13         0.20 o                         
  -5   2  24          0.74          0.78         0.25 o                         
  -4   2  24          0.07          0.21         0.17 o                         
  -3   2  24          6.26          5.61         0.54 o                         
  -2   2  24          0.73          1.25         0.33 o                         
  -1   2  24          9.03          8.42         0.63 o                         
   0   2  24          1.32          1.30         0.35 o                         
   1   2  24          0.12          0.15         0.27 o                         
   2   2  24          2.16          2.48         0.35 o                         
   3   2  24          4.72          3.26         0.34 o                         
   4   2  24          6.31          5.43         0.33 o                         
  -3   3  24          1.23          1.29         0.36 o                         
  -2   3  24         10.31         10.35         0.63 o                         
  -1   3  24          2.04          2.62         0.46 o                         
   0   3  24          0.36          0.60         0.29 o                         
   1   3  24         14.42         16.14         1.03 o                         
   2   3  24          1.86          2.95         0.49 o                         
   3   3  24          0.31          0.10         0.22 o                         
  -1   4  24          0.48          0.07         0.15 o                         
   0   4  24          0.08         -0.03         0.16 o                         
  -4   1  25          0.78          1.31         0.19 o                         
  -3   1  25          1.30          0.73         0.22 o                         
  -2   1  25          3.80          4.08         0.36 o                         
  -1   1  25          3.13          3.17         0.34 o                         
   0   1  25          7.57          8.59         0.58 o                         
   1   1  25          3.02          3.36         0.40 o                         
   2   1  25          4.61          4.88         0.43 o                         
   3   1  25          0.15         -0.02         0.21 o                         
   4   1  25          1.99          1.79         0.31 o                         
  -4   2  25          2.92          2.00         0.34 o                         
  -3   2  25          8.46          7.60         0.44 o                         
  -2   2  25         16.57         16.29         0.93 o                         
  -1   2  25          0.84          0.62         0.27 o                         
   0   2  25         13.93         15.04         0.69 o                         
   1   2  25          8.24         11.48         0.91 o                         
   2   2  25          3.11          2.94         0.30 o                         
   3   2  25          1.60          1.60         0.20 o                         
  -2   3  25          2.31          1.98         0.36 o                         
  -1   3  25          4.54          4.22         0.51 o                         
   0   3  25          0.03         -0.08         0.29 o                         
   1   3  25          4.89          7.59         0.60 o                         
   2   3  25         11.09         13.13         0.71 o                         
  -4   0  26          0.05         -0.06         0.19 o                         
  -3   0  26          0.59          0.28         0.29 o                         
  -2   0  26          1.72          2.56         0.46 o                         
  -1   0  26          2.74          4.53         0.60 o                         
   0   0  26         26.09         26.44         1.36 o                         
  -3   1  26          4.34          3.70         0.26 o                         
  -2   1  26         10.29         11.12         0.46 o                         
  -1   1  26          0.06          0.05         0.23 o                         
   0   1  26          0.47          1.01         0.26 o                         
   1   1  26          3.63          3.87         0.47 o                         
   2   1  26          0.43          0.14         0.18 o                         
   3   1  26          5.67          6.96         0.50 o                         
  -1   2  26         20.78         22.22         2.99 o                         
   0   2  26          4.34          5.46         0.35 o                         
   1   2  26          2.21          2.48         0.46 o                         
   2   2  26          0.79          0.63         0.22 o                         
  -2   1  27         20.00         18.58         0.83 o                         
  -1   1  27         14.41         13.04         0.74 o                         
   0   1  27          0.49          0.59         0.25 o                         
   1   1  27          0.08         -0.03         0.19 o                         
                                                                                
